# Supplementary material for: Atomically dispersed MoNi alloy catalyst for partial oxidation of methane
Source: Nat Commun. 2024 May 31;15:4636. doi: 10.1038/s41467-024-49038-x (PMC11143339; doi:10.1038/s41467-024-49038-x)
Supplement: Supplementary file 3 — Source Data [file 41467_2024_49038_MOESM3_ESM.xlsx]

## Sheet: Figure 1
	Figure 1G			Figure 1H			Figure 1I
x-axis	y-axis		x-axis	y-axis		x-axis	y-axis
scale (nm)	Intensity (a.u.)		scale (nm)	Intensity (a.u.)		scale (nm)	Intensity (a.u.)
0	469130		0	571635		0	701358
0.01	480504		0.0136	581527		0.0102	779577
0.02	491878		0.02721	593198		0.0204	864494
0.03	529072		0.04081	602057		0.0306	957926
0.04	575335		0.05442	610442		0.0408	1.03536e+06
0.05	635152		0.06802	623111		0.051	1.07884e+06
0.06	676916		0.08163	634547		0.0612	1.08038e+06
0.07	729193		0.09523	636363		0.0714	1.07522e+06
0.08	748090		0.10884	627804		0.0816	1.05227e+06
0.09	747189		0.12244	611957		0.0918	982733
0.1	741361		0.13605	602198		0.102	886671
0.11	730401		0.14965	586759		0.1122	800889
0.12	683685		0.16326	569372		0.1224	742868
0.13	640907		0.17686	568262		0.1326	707045
0.14	594904		0.19047	574445		0.1428	643835
0.15	543868		0.20407	587222		0.153	629583
0.16	507449		0.21768	592134		0.1632	613188
0.17	488175		0.23128	615154		0.1734	635653
0.18	474445		0.24489	658508		0.1836	685383
0.19	477151		0.25849	712992		0.1938	744455
0.2	487262		0.2721	739754		0.204	853975
0.21	518413		0.2857	738490		0.2142	929412
0.22	560396		0.29931	719820		0.2244	1.04072e+06
0.23	618898		0.31291	716895		0.2346	1.09851e+06
0.24	680592		0.32652	707867		0.2448	1.13154e+06
0.25	732008		0.34012	697636		0.255	1.12452e+06
0.26	763307		0.35373	672929		0.2652	1.10136e+06
0.27	757459		0.36733	654858		0.2754	1.0518e+06
0.28	726441		0.38094	642280		0.2856	972405
0.29	694532		0.39454	629174		0.2958	885608
0.3	656373		0.40815	615735		0.306	818002
0.31	646972		0.42175	610555		0.3162	767589
0.32	635047		0.43536	606333		0.3264	730393
0.33	600753		0.44896	610374		0.3366	705666
0.34	567622		0.46257	607714		0.3468	710152
0.35	550380		0.47617	617270		0.357	752567
0.36	523488		0.48978	618220		0.3672	808616
0.37	554993		0.50338	620458		0.3774	907851
0.38	592312		0.51699	621018		0.3876	1.00606e+06
0.39	632844		0.53059	624536		0.3978	1.12553e+06
0.4	684307		0.5442	625399		0.408	1.22628e+06
0.41	712328		0.5578	623338		0.4182	1.29967e+06
0.42	715244		0.57141	627193		0.4284	1.33537e+06
0.43	750393		0.58501	632211		0.4386	1.31094e+06
0.44	769056		0.59862	638085		0.4488	1.22504e+06
0.45	766885		0.61222	638060		0.459	1.10071e+06
0.46	755640		0.62583	647002		0.4692	982591
0.47	717879		0.63943	672532		0.4794	900007
0.48	695314		0.65304	681090		0.4896	829980
0.49	647726		0.66664	690544		0.4998	770237
0.5	609598		0.68025	680726		0.51	727248
0.51	583421		0.69385	684025		0.5202	699760
0.52	563991		0.70746	673140		0.5304	695580
0.53	536382		0.72106	662089		0.5406	719926
0.54	543682		0.73467	653293		0.5508	789619
0.55	560867		0.74827	649246		0.561	880776
0.56	570229		0.76188	636262		0.5712	1.00808e+06
0.57	595862		0.77548	629255		0.5814	1.13525e+06
0.58	609252		0.78909	621927		0.5916	1.23511e+06
0.59	629460		0.80269	623295		0.6018	1.30611e+06
0.6	652987		0.8163	626593		0.612	1.33791e+06
0.61	695808		0.8299	633486		0.6222	1.34801e+06
0.62	726900		0.84351	657107		0.6324	1.30625e+06
0.63	749697		0.85711	675343		0.6426	1.22549e+06
0.64	750330		0.87072	690162		0.6528	1.11056e+06
0.65	733339		0.88432	688405		0.663	986498
0.66	703643		0.89793	689947		0.6732	875394
0.67	658869		0.91153	684358		0.6834	785224
0.68	628235		0.92514	682145		0.6936	710764
0.69	599144		0.93874	668346		0.7038	662196
0.7	575603		0.95235	664864		0.714	652092
0.71	557997		0.96595	651280		0.7242	681696
0.72	553952		0.97956	651719		0.7344	765758
0.73	565836		0.99316	647908		0.7446	857113
0.74	596198		1.00677	653556		0.7548	975213
0.75	638356		1.02037	651181		0.765	1.03227e+06
0.76	680988		1.03398	653558		0.7752	1.11571e+06
0.77	744687		1.04758	648865		0.7854	1.16337e+06
0.78	773483		1.06119	648585		0.7956	1.22078e+06
0.79	790449		1.07479	639784		0.8058	1.21734e+06
0.8	770987		1.102	635769		0.816	1.15422e+06
0.81	775284			--		0.8262	1.08333e+06
0.82	749550			--		0.8364	997190
0.83	716758			--		0.8466	911978
0.84	668119			--		0.8568	796732
0.85	632489			--		0.867	711350
0.86	574254			--		0.8772	663184
0.87	527829			--		0.8874	678130
0.88	512729			--		0.8976	694436
0.89	537190			--		0.9078	718855
0.9	588947			--		0.918	765373
0.91	645624			--		0.9282	811989
0.92	675452			--		0.9384	907184
0.93	729483			--		0.9486	962281
0.94	755410			--		0.9588	1.03073e+06
0.95	744906			--		0.969	1.0921e+06
0.96	744567					0.9792	1.13161e+06
0.97	775942					0.9894	1.11912e+06
0.98	733863					0.9996	1.05817e+06
0.99	705115					1.0098	1.0023e+06
1	685398					1.02	943850
1.01	645292					1.0302	874307
1.02	596958					1.0404	785516
1.03	606074					1.0506	716245
1.04	588940					1.071	643083
1.05	588367						--
1.06	628305						--
1.07	651369						--
1.08	669524						--
1.09	693949						--
1.1	735982						--
1.11	774937						--
1.12	786354
1.13	804038
1.14	826479
1.15	784582
1.16	713214
1.17	701564
1.18	668275
1.19	615445
1.2	576029
1.21	551962
1.22	530439
1.23	539031
1.24	578852
1.25	670404
1.26	721173
1.27	764760
1.28	807474
1.29	829841
1.3	823831
1.31	844582
1.32	862482
1.33	844571
1.34	813669
1.35	785200
1.36	744650
1.37	704101
1.38
1.39
1.4
1.41
1.42
1.43
1.44
1.45
1.46
1.47
1.48
1.49
1.5
1.51
1.52
1.53
1.54
1.55
1.56
1.57
1.58
1.59
1.6
1.61
1.62
1.63
1.64
1.65
1.66
1.67
1.68
1.69
1.7
1.71
1.72
1.73
1.74
1.75
1.76
1.77
1.78
1.79
1.8
1.81
1.82
1.83
1.84
1.85
1.86
1.87
1.88
1.89
1.9
1.91
1.92
1.93
1.94
1.95
1.96
1.97
1.98
1.99
2
2.01
2.02
2.03
2.04
2.05
2.06
2.07
2.08
2.09
2.1
2.11
2.12
2.13
2.14
2.15
2.16
2.17
2.18
2.19
2.2
2.21
2.22
2.23
2.24
2.25
2.26
2.27
2.28
2.29
2.3
2.31
2.32
2.33
2.34
2.35
2.36
2.37
2.38
2.39
2.4
2.41
2.42
2.43
2.44
2.45
2.46
2.47
2.48
2.49
2.5

## Sheet: Figure 2
Figure 2A	Ni foil	NiO	AD MoNi Alloy	5Ni1Mo Alloy			Figure 2B	Ni_foil	AD MoNi Alloy	NiO	5Ni1Mo Alloy			Figure 2B inset
x-axis	y-axis	y-axis	y-axis	y-axis			x-axis	y-axis	y-axis	y-axis	y-axis			x-axis	y-axis	z-axis
photo energy (eV)	Intensity(a.u)	Intensity(a.u)	Intensity(a.u)	Intensity(a.u)			Radial distance(Å)	lc(R)l Å-3	lc(R)l Å-3	lc(R)l Å-3	lc(R)l Å-3			k (Å-1)	Radial distance(Å)	Intensity(a.u)
8138.15	0.00172	0.00468	-0.000147598	-0.01356			0	0.79532	0.03661	0.09204	0.10086			-14.25	0	0.00114
8142.15	0.00164	0.00443	-0.00248	-0.00918			0.03068	0.78522	0.05333	0.19128	0.10696			-14.25	0.02105	0.00234
8146.13	0.00151	0.00422	-0.00266	-0.0079			0.06136	0.75623	0.08287	0.33864	0.12203			-14.25	0.04211	0.00329
8149.98	0.00138	0.00397	-0.00558	-0.01408			0.09204	0.71249	0.10998	0.47462	0.13992			-14.25	0.06316	0.00399
8153.74	0.00128	0.00375	-0.00414	-0.00656			0.12272	0.66147	0.1297	0.58585	0.15556			-14.25	0.08421	0.00457
8157.82	0.00122	0.00349	-0.00232	-0.00679			0.1534	0.61449	0.13967	0.66412	0.16572			-14.25	0.10526	0.00506
8161.81	0.00105	0.00325	-0.00146	-0.01122			0.18408	0.58589	0.13896	0.70362	0.16866			-14.25	0.12632	0.00545
8165.97	0.000977202	0.00303	-0.00302	0.00229			0.21476	0.58848	0.12821	0.70078	0.16393			-14.25	0.14737	0.00571
8170	0.000855913	0.00283	-0.000886938	-0.00685			0.24544	0.62594	0.11029	0.65448	0.15244			-14.25	0.16842	0.00577
8173.97	0.000728804	0.0026	-0.00368	-0.00522			0.27612	0.69009	0.09226	0.56648	0.13675			-14.25	0.18947	0.0056
8177.97	0.000669106	0.00236	-0.00127	0.0077			0.3068	0.76612	0.0876	0.44196	0.12176			-14.25	0.21053	0.0052
8181.76	0.000624435	0.00214	-0.00057613	-0.00447			0.33748	0.83894	0.10637	0.29163	0.11469			-14.25	0.23158	0.00462
8185.62	0.000523095	0.00197	-0.00202	0.000143376			0.36816	0.89608	0.14134	0.14862	0.1215			-14.25	0.25263	0.00393
8189.76	0.000443639	0.00178	0.00598	-0.00202			0.39884	0.9285	0.18096	0.16749	0.14113			-14.25	0.27368	0.00324
8193.91	0.000375355	0.00154	0.00599	0.00462			0.42951	0.93092	0.21755	0.32659	0.16709			-14.25	0.29474	0.00269
8197.97	0.000269438	0.0014	0.00125	0.01113			0.46019	0.9026	0.24608	0.49019	0.19286			-14.25	0.31579	0.00237
8202	0.000182892	0.00123	0.000348384	0.00979			0.49087	0.84852	0.26306	0.62642	0.2137			-14.25	0.33684	0.00224
8205.94	8.56997e-05	0.00101	0.00534	0.00949			0.52155	0.78137	0.26622	0.71867	0.22646			-14.25	0.3579	0.00219
8209.82	2.54555e-06	0.000810538	0.000467161	0.00214			0.55223	0.72343	0.25456	0.75519	0.22929			-14.25	0.37895	0.0021
8213.64	-6.61525e-05	0.000641016	-0.00347	0.00531			0.58291	0.70389	0.22847	0.72967	0.22161			-14.25	0.4	0.00191
8217.88	-0.000124042	0.000434	-0.00103	-0.00331			0.61359	0.74388	0.18989	0.64535	0.20415			-14.25	0.42105	0.00163
8221.77	-0.000113592	0.000285728	-0.00175	0.00468			0.64427	0.83878	0.14294	0.52782	0.17923			-14.25	0.44211	0.00129
8225.95	-0.000178061	0.000151224	-0.00252	-0.00856			0.67495	0.96321	0.09653	0.4621	0.15131			-14.25	0.46316	0.000933375
8229.95	-0.000461123	-0.000200328	0.00115	-0.00409			0.70563	1.08857	0.0739	0.58164	0.12784			-14.25	0.48421	0.000626494
8233.95	-0.000590297	-0.000487631	-0.000817127	-0.00515			0.73631	1.19215	0.09747	0.87448	0.11852			-14.25	0.50526	0.000474772
8237.79	-0.000230119	-0.000233382	-0.00194	-0.0043			0.76699	1.25926	0.14056	1.25151	0.12782			-14.25	0.52632	0.00054968
8241.76	-0.000336431	-0.000458076	-0.00761	-0.01444			0.79767	1.28448	0.18137	1.65765	0.14902			-14.25	0.54737	0.000734374
8245.77	-0.000425932	-0.000644592	-0.00856	-0.01682			0.82835	1.27377	0.213	2.05582	0.17231			-14.25	0.56842	0.000930288
8249.85	-0.000415134	-0.00078681	-0.00344	-0.00411			0.85903	1.24751	0.23522	2.41509	0.19137			-14.25	0.58947	0.00111
8253.91	-0.000368517	-0.00087893	0.00133	0.0011			0.88971	1.24114	0.25375	2.70825	0.20401			-14.25	0.61053	0.00125
8257.93	-0.000378619	-0.000947273	0.000654281	-0.00317			0.92039	1.29556	0.28031	2.91275	0.21188			-14.25	0.63158	0.00137
8261.99	-0.000421421	-0.00107	-0.00215	-0.00328			0.95107	1.43331	0.32829	3.01255	0.22061			-14.25	0.65263	0.00144
8265.79	-0.000418052	-0.00116	0.000348948	0.00217			0.98175	1.64184	0.40439	3.00073	0.23861			-14.25	0.67368	0.00147
8269.73	-0.00035505	-0.00116	0.00126	0.00195			1.01243	1.88265	0.50519	2.88281	0.27285			-14.25	0.69474	0.00147
8273.67	-0.000271417	-0.00119	0.00275	0.000889068			1.04311	2.10919	0.62089	2.68156	0.32436			-14.25	0.71579	0.00143
8277.68	-0.000206661	-0.00123	0.00159	-0.00095547			1.07379	2.27666	0.7392	2.44407	0.38828			-14.25	0.73684	0.00136
8281.83	-8.9326e-05	-0.0012	0.00018907	0.00234			1.10447	2.34549	0.84702	2.24905	0.45705			-14.25	0.7579	0.00127
8285.94	6.48283e-05	-0.00117	-0.000858149	0.0026			1.13515	2.28299	0.93123	2.19783	0.52263			-14.25	0.77895	0.00118
8289.87	0.000265863	-0.00107	0.00205	-0.00335			1.16583	2.0651	0.97939	2.36041	0.57756			-14.25	0.8	0.00107
8293.8	0.000511299	-0.000895491	0.00292	0.00722			1.19651	1.67882	0.98071	2.71826	0.61553			-14.25	0.82105	0.000970261
8297.63	0.000775208	-0.000670234	0.00362	0.000145488			1.22718	1.12753	0.92726	3.19167	0.63195			-14.25	0.84211	0.00087214
8301.63	0.00109	-0.000389356	-9.20656e-05	0.0123			1.25786	0.47583	0.81609	3.69997	0.62469			-14.25	0.86316	0.000780628
8305.7	0.00168	6.97138e-05	0.00173	0.01271			1.28854	0.62407	0.65395	4.18556	0.59527			-14.25	0.88421	0.000696552
8309.71	0.00247	0.00072024	0.00291	0.01177			1.31922	1.55107	0.47487	4.61549	0.5506			-14.25	0.90526	0.000619853
8313.72	0.00353	0.00157	0.01054	0.00517			1.3499	2.58205	0.40282	4.97942	0.50573			-14.25	0.92632	0.000549992
8314.78	0.00389	0.00191	0.00781	0.01397			1.38058	3.62402	0.58367	5.28798	0.48507			-14.25	0.94737	0.000486267
8315.7	0.00421	0.0022	0.00985	0.01382			1.41126	4.60758	0.91337	5.56966	0.51351			-14.25	0.96842	0.000428015
8316.79	0.00458	0.00259	0.00934	0.01205			1.44194	5.46458	1.28712	5.86378	0.59639			-14.25	0.98947	0.000374712
8317.87	0.00512	0.00298	0.00935	0.00983			1.47262	6.13129	1.65491	6.20858	0.71681			-14.25	1.01053	0.000325988
8318.76	0.00573	0.00335	0.01185	0.00994			1.5033	6.55603	1.9805	6.62688	0.85232			-14.25	1.03158	0.0002816
8319.55	0.00628	0.00374	0.01161	0.01666			1.53398	6.7116	2.23168	7.11567	0.98492			-14.25	1.05263	0.00024139
8320.84	0.00716	0.00442	0.01094	0.01366			1.56466	6.61655	2.38041	7.64465	1.10313			-14.25	1.07368	0.000205238
8321.3	0.00748	0.00469	0.01055	0.00937			1.59534	6.37323	2.40695	8.16325	1.20309			-14.25	1.09474	0.000173021
8321.76	0.0078	0.00499	0.01158	0.01971			1.62602	6.22461	2.3093	8.61127	1.29077			-14.25	1.11579	0.000144595
8322.26	0.00814	0.00532	0.01297	0.00329			1.6567	6.56653	2.12519	8.92907	1.38475			-14.25	1.13684	0.000119775
8322.52	0.00846	0.00552	0.01061	0.01049			1.68738	7.7563	1.97991	9.06562	1.51642			-14.25	1.1579	9.83405e-05
8323.21	0.00921	0.00606	0.01236	0.01585			1.71806	9.85329	2.12253	8.9845	1.72305			-14.25	1.17895	8.00326e-05
8323.51	0.00958	0.00626	0.01267	0.01442			1.74874	12.6865	2.75613	8.66838	2.03396			-14.25	1.2	6.45681e-05
8323.97	0.01009	0.00665	0.01347	0.01418			1.77942	16.0456	3.84468	8.12252	2.46036			-14.25	1.22105	5.16482e-05
8324.4	0.01061	0.00703	0.0131	0.0185			1.8101	19.7449	5.26641	7.37788	2.9962			-14.25	1.24211	4.09707e-05
8324.9	0.01138	0.00744	0.01654	0.01331			1.84078	23.62	6.92638	6.4946	3.62482			-14.25	1.26316	3.22394e-05
8325.59	0.0132	0.00812	0.01706	0.00762			1.87146	27.5187	8.75137	5.56653	4.32433			-14.25	1.28421	2.51728e-05
8326.08	0.0144	0.0089	0.01563	0.00877			1.90214	31.2969	10.6749	4.72472	5.07015			-14.25	1.30526	1.95101e-05
8326.35	0.01491	0.00916	0.01814	0.01603			1.93282	34.8192	12.631	4.12358	5.83629			-14.25	1.32632	1.50158e-05
8327.08	0.01704	0.01029	0.02141	0.01308			1.9635	37.962	14.5528	3.87022	6.59606			-14.25	1.34737	1.14812e-05
8327.54	0.01885	0.0109	0.02343	0.02173			1.99418	40.6168	16.3736	3.91748	7.32281			-14.25	1.36842	8.72521e-06
8328.03	0.02149	0.01168	0.02479	0.02662			2.02485	42.6945	18.0285	4.07633	7.99082			-14.25	1.38947	6.59367e-06
8328.53	0.02467	0.0127	0.02696	0.0229			2.05553	44.128	19.4577	4.14375	8.5761			-14.25	1.41053	4.95737e-06
8329.02	0.02896	0.01435	0.0285	0.02337			2.08621	44.8749	20.6083	3.98012	9.05736			-14.25	1.43158	3.70982e-06
8329.55	0.03557	0.01544	0.03071	0.02734			2.11689	44.9188	21.4367	3.52989	9.41676			-14.25	1.45263	2.76451e-06
8330.05	0.04431	0.01704	0.034	0.03248			2.14757	44.2693	21.9115	2.86994	9.6407			-14.25	1.47368	2.05217e-06
8330.31	0.05045	0.01823	0.03836	0.03027			2.17825	42.9607	22.0139	2.4177	9.7203			-14.25	1.49474	1.51799e-06
8330.74	0.06213	0.02054	0.04336	0.03148			2.20893	41.0497	21.7396	3.02614	9.65183			-14.25	1.51579	1.11912e-06
8331.5	0.09935	0.02679	0.05706	0.04899			2.23961	38.6123	21.0985	4.75717	9.43679			-14.25	1.53684	8.22419e-07
8331.97	0.12779	0.03187	0.06485	0.06799			2.27029	35.7391	20.1146	7.10279	9.08183			-14.25	1.5579	6.02465e-07
8332.53	0.16758	0.03645	0.08667	0.08461			2.30097	32.531	18.8245	9.77648	8.59843			-14.25	1.57895	4.39919e-07
8333.02	0.20215	0.0374	0.1215	0.10991			2.33165	29.094	17.2761	12.6065	8.00237			-14.25	1.6	3.2016e-07
8333.29	0.21959	0.0374	0.15704	0.14013			2.36233	25.5341	15.5259	15.4521	7.31294			-14.25	1.62105	2.3219e-07
8333.78	0.25008	0.03738	0.18478	0.16451			2.39301	21.9525	13.6366	18.1843	6.55212			-14.25	1.64211	1.67773e-07
8334.51	0.28536	0.04256	0.24213	0.19544			2.42369	18.4417	11.6737	20.6834	5.74352			-14.25	1.66316	1.20758e-07
8335.04	0.31526	0.04753	0.28329	0.22509			2.45437	15.082	9.70286	22.8427	4.91135			-14.25	1.68421	8.65643e-08
8335.54	0.32666	0.05602	0.3086	0.24325			2.48505	11.9395	7.78717	24.5726	4.07932			-14.25	1.70526	6.17894e-08
8336.03	0.33927	0.0676	0.33892	0.26857			2.51573	9.06455	5.98474	25.8046	3.26967			-14.25	1.72632	4.3911e-08
8336.3	0.34632	0.07412	0.35251	0.29072			2.54641	6.49258	4.34826	26.4946	2.50224			-14.25	1.74737	3.10643e-08
8337.03	0.36594	0.09237	0.39747	0.30838			2.57709	4.2461	2.92856	26.6243	1.79372			-14.25	1.76842	2.18745e-08
8337.49	0.37954	0.10669	0.41364	0.33796			2.60777	2.34418	1.79336	26.2021	1.15721			-14.25	1.78947	1.53312e-08
8338.05	0.39833	0.12969	0.44257	0.35272			2.63845	0.88203	1.10153	25.2615	0.60236			-14.25	1.81053	1.06944e-08
8338.62	0.4185	0.1589	0.46748	0.37767			2.66913	0.89757	1.0757	23.8592	0.14493			-14.25	1.83158	7.42463e-09
8339.11	0.43539	0.19418	0.49201	0.40862			2.69981	1.8029	1.40076	22.0708	0.26931			-14.25	1.85263	5.13026e-09
8339.38	0.44399	0.21653	0.50509	0.43068			2.73049	2.54601	1.70511	19.9865	0.56765			-14.25	1.87368	3.52827e-09
8340.14	0.46818	0.28986	0.54869	0.45594			2.76117	3.0778	1.89828	17.7057	0.79291			-14.25	1.89474	2.41526e-09
8340.6	0.48397	0.33405	0.56315	0.4886			2.79185	3.41835	1.97847	15.331	0.94992			-14.25	1.91579	1.64578e-09
8341.14	0.50371	0.38788	0.58388	0.51943			2.82252	3.60042	1.96529	12.9627	1.04715			-14.25	1.93684	1.1164e-09
8341.67	0.5253	0.44439	0.6019	0.54578			2.8532	3.66502	1.88218	10.6929	1.09347			-14.25	1.9579	7.53938e-10
8342.2	0.54991	0.49635	0.62239	0.57989			2.88388	3.66188	1.75	8.60154	1.09698			-14.25	1.97895	5.06945e-10
8342.46	0.56334	0.52491	0.63257	0.60322			2.91456	3.64883	1.58553	6.751	1.0644			-14.25	2	3.39416e-10
8343.16	0.60338	0.6074	0.65954	0.62695			2.94524	3.68605	1.40425	5.18312	1.00091			-14.25	2.02105	2.26302e-10
8343.65	0.6352	0.67688	0.68094	0.65458			2.97592	3.8227	1.22882	3.91531	0.91041			-14.25	2.04211	1.50269e-10
8344.15	0.66542	0.76184	0.69873	0.68078			3.0066	4.08131	1.10296	2.93741	0.79648			-14.25	2.06316	9.93833e-11
8344.48	0.68581	0.82368	0.71224	0.71512			3.03728	4.45222	1.09614	2.21122	0.66395			-14.25	2.08421	6.54723e-11
8345.21	0.7387	0.95566	0.74721	0.74689			3.06796	4.90267	1.25993	1.67906	0.52221			-14.25	2.10526	4.29674e-11
8345.71	0.76869	1.0335	0.77313	0.7776			3.09864	5.3915	1.5761	1.28626	0.39382			-14.25	2.12632	2.80926e-11
8346.21	0.79974	1.10268	0.78691	0.80343			3.12932	5.87985	1.98898	1.00948	0.33254			-14.25	2.14737	1.83001e-11
8346.71	0.83163	1.19482	0.80874	0.82539			3.16	6.33623	2.44776	0.86707	0.39389			-14.25	2.16842	1.18782e-11
8347.24	0.8587	1.24477	0.83173	0.85411			3.19068	6.73801	2.91292	0.87376	0.54247			-14.25	2.18947	7.68277e-12
8347.74	0.87984	1.31361	0.85124	0.87198			3.22136	7.07123	3.35258	0.97887	0.72136			-14.25	2.21053	4.95202e-12
8347.97	0.88801	1.34524	0.85956	0.90286			3.25204	7.32984	3.7405	1.10762	0.90141			-14.25	2.23158	3.18105e-12
8348.47	0.90077	1.41003	0.8838	0.92124			3.28272	7.51469	4.05586	1.22224	1.06729			-14.25	2.25263	2.03661e-12
8349.16	0.91106	1.50875	0.89589	0.93085			3.3134	7.63271	4.28372	1.33593	1.20926			-14.25	2.27368	1.29962e-12
8349.69	0.91493	1.52364	0.90883	0.94535			3.34408	7.6965	4.41551	1.50884	1.32081			-14.25	2.29474	8.26647e-13
8350.19	0.91586	1.52139	0.91676	0.96232			3.37476	7.7244	4.44942	1.81812	1.39799			-14.25	2.31579	5.24129e-13
8350.46	0.9155	1.50958	0.92256	0.97147			3.40544	7.74102	4.39028	2.30614	1.4393			-14.25	2.33684	3.31276e-13
8351.19	0.91259	1.4576	0.9295	0.97354			3.43612	7.77778	4.24914	2.96271	1.44553			-14.25	2.3579	2.08734e-13
8351.42	0.91128	1.43409	0.93084	0.98008			3.4668	7.87222	4.04263	3.74774	1.41955			-14.25	2.37895	1.31118e-13
8351.89	0.90847	1.36908	0.93293	0.98749			3.49748	8.06479	3.79207	4.61253	1.36605			-14.25	2.4	8.21133e-14
8352.58	0.90594	1.283	0.93685	0.98211			3.52816	8.39231	3.52271	5.50853	1.29118			-14.25	2.42105	5.12697e-14
8353.11	0.90657	1.22357	0.94011	0.98031			3.55884	8.87947	3.26309	6.39075	1.20223			-14.25	2.44211	3.19166e-14
8353.61	0.90985	1.18654	0.94101	0.98345			3.58952	9.53185	3.04429	7.21995	1.10744			-14.25	2.46316	1.98103e-14
8353.85	0.91153	1.17448	0.94393	0.97634			3.62019	10.3337	2.89796	7.96448	1.01618			-14.25	2.48421	1.22601e-14
8354.31	0.91583	1.13729	0.94678	0.97565			3.65087	11.251	2.85181	8.60174	0.93933			-14.25	2.50526	7.56543e-15
8355.01	0.92802	1.10633	0.94755	0.98003			3.68155	12.2371	2.92265	9.11906	0.88949			-14.25	2.52632	4.65498e-15
8355.51	0.93787	1.08061	0.95416	0.97959			3.71223	13.2387	3.1113	9.5136	0.87949			-14.25	2.54737	2.85596e-15
8356.01	0.95163	1.05137	0.9577	0.96853			3.74291	14.2009	3.40374	9.79137	0.91852			-14.25	2.56842	1.74719e-15
8356.47	0.95685	1.01764	0.95933	0.9766			3.77359	15.0711	3.77699	9.96515	1.00795			-14.25	2.58947	1.06582e-15
8356.94	0.9622	0.98651	0.96445	0.97532			3.80427	15.8021	4.20455	10.0515	1.14135			-14.25	2.61053	6.48316e-16
8357.44	0.96606	0.9513	0.96741	0.97037			3.83495	16.3545	4.65923	10.0675	1.30795			-14.25	2.63158	3.9323e-16
8357.7	0.96704	0.93171	0.97013	0.96821			3.86563	16.6984	5.11405	10.0268	1.49582			-14.25	2.65263	2.37828e-16
8358.4	0.96614	0.87382	0.97227	0.96567			3.89631	16.8153	5.54282	9.93723	1.6931			-14.25	2.67368	1.43427e-16
8358.94	0.96272	0.84581	0.9717	0.96204			3.92699	16.6989	5.92084	9.79962	1.88841			-14.25	2.69474	8.62484e-17
8359.43	0.95861	0.8318	0.97217	0.96066			3.95767	16.3559	6.22598	9.60796	2.07088			-14.25	2.71579	5.17146e-17
8359.93	0.95443	0.81737	0.97177	0.95564			3.98835	15.806	6.43986	9.35185	2.23046			-14.25	2.73684	3.09182e-17
8360.2	0.95222	0.81158	0.97271	0.9601			4.01903	15.0817	6.54912	9.01978	2.35822			-14.25	2.7579	1.84308e-17
8360.9	0.94666	0.80433	0.97194	0.95035			4.04971	14.2285	6.54646	8.60305	2.44682			-14.25	2.77895	1.09546e-17
8361.4	0.94277	0.80777	0.97061	0.95102			4.08039	13.3038	6.43151	8.09968	2.49091			-14.25	2.8	6.49181e-18
8361.9	0.93837	0.81481	0.96882	0.9529			4.11107	12.3765	6.21138	7.51818	2.48751			-14.25	2.82105	3.83565e-18
8362.43	0.93352	0.82793	0.96725	0.95408			4.14175	11.5242	5.90104	6.88137	2.43623			-14.25	2.84211	2.25948e-18
8362.93	0.92865	0.84528	0.96808	0.95825			4.17243	10.8274	5.52343	6.23075	2.33957			-14.25	2.86316	1.32698e-18
8363.43	0.9231	0.86423	0.96402	0.95336			4.20311	10.3583	5.10935	5.63085	2.20294			-14.25	2.88421	7.76953e-19
8363.93	0.91718	0.88363	0.96449	0.95692			4.23379	10.164	4.69685	5.16959	2.03488			-14.25	2.90526	4.53517e-19
8364.47	0.91107	0.90227	0.9652	0.95406			4.26447	10.2514	4.32919	4.943	1.84721			-14.25	2.92632	2.63907e-19
8364.97	0.90599	0.91995	0.96257	0.9597			4.29515	10.5861	4.04958	5.0143	1.65542			-14.25	2.94737	1.53093e-19
8365.47	0.90158	0.9248	0.96082	0.95496			4.32583	11.1054	3.8913	5.37326	1.47889			-14.25	2.96842	8.8532e-20
8365.97	0.89839	0.92757	0.95858	0.96066			4.35651	11.737	3.86614	5.94447	1.3401			-14.25	2.98947	5.10359e-20
8366.47	0.89582	0.92671	0.95857	0.96397			4.38719	12.4129	3.95956	6.63253	1.26049			-14.25	3.01053	2.93275e-20
8366.93	0.89396	0.9228	0.95811	0.96403			4.41786	13.0751	4.13833	7.3546	1.25173			-14.25	3.03158	1.67992e-20
8367.43	0.89241	0.91641	0.95504	0.96017			4.44854	13.6769	4.36414	8.049	1.3086			-14.25	3.05263	9.59199e-21
8368	0.89092	0.9065	0.95599	0.96518			4.47922	14.1811	4.60388	8.67297	1.4125			-14.25	3.07368	5.45922e-21
8368.53	0.89001	0.89706	0.95521	0.96544			4.5099	14.5586	4.83334	9.19842	1.54188			-14.25	3.09474	3.09703e-21
8369	0.88968	0.88966	0.95459	0.95655			4.54058	14.7873	5.03675	9.60849	1.67924			-14.25	3.11579	1.75126e-21
8369.5	0.8898	0.88248	0.95412	0.96079			4.57126	14.8517	5.2047	9.89494	1.81263			-14.25	3.13684	9.87044e-22
8370.03	0.89066	0.87515	0.95424	0.96069			4.60194	14.7425	5.33186	10.0561	1.93462			-14.25	3.1579	5.54499e-22
8370.53	0.89224	0.86673	0.95208	0.96498			4.63262	14.457	5.41505	10.0951	2.04078			-14.25	3.17895	3.10482e-22
8371.1	0.89506	0.86214	0.95197	0.95625			4.6633	13.9988	5.45197	10.0181	2.12846			-14.25	3.2	1.73277e-22
8371.6	0.89851	0.85371	0.95166	0.9537			4.69398	13.3781	5.44052	9.83334	2.19589			-14.25	3.22105	9.63851e-23
8372.1	0.9026	0.84953	0.95122	0.95217			4.72466	12.6111	5.37868	9.54909	2.24168			-14.25	3.24211	5.34366e-23
8372.37	0.90493	0.84678	0.95246	0.95261			4.75534	11.7196	5.26484	9.17318	2.26454			-14.25	3.26316	2.95273e-23
8373.11	0.91221	0.83686	0.95417	0.94975			4.78602	10.7299	5.09831	8.71203	2.26327			-14.25	3.28421	1.62616e-23
8373.61	0.91833	0.8301	0.95529	0.94754			4.8167	9.67201	4.88001	8.17041	2.2369			-14.25	3.30526	8.9259e-24
8374.14	0.92535	0.82291	0.95704	0.94403			4.84738	8.57798	4.61295	7.5515	2.18489			-14.25	3.32632	4.88302e-24
8374.61	0.93153	0.81757	0.95745	0.94414			4.87806	7.48088	4.30257	6.85735	2.1074			-14.25	3.34737	2.66238e-24
8375.14	0.93898	0.81052	0.95921	0.95094			4.90874	6.41363	3.9569	6.08969	2.00553			-14.25	3.36842	1.44675e-24
8375.61	0.94572	0.80836	0.96015	0.94684			4.93942	5.40811	3.58638	5.25088	1.88146			-14.25	3.38947	7.83531e-25
8376.11	0.95328	0.80633	0.96206	0.94739			4.9701	4.49457	3.20352	4.34512	1.73856			-14.25	3.41053	4.22919e-25
8376.65	0.96206	0.80509	0.96376	0.94555			5.00078	3.70127	2.82244	3.37994	1.58134			-14.25	3.43158	2.27506e-25
8377.15	0.97038	0.80606	0.96501	0.9389			5.03146	3.05338	2.45815	2.36937	1.41545			-14.25	3.45263	1.21973e-25
8377.65	0.97878	0.80779	0.96644	0.94001			5.06214	2.56901	2.12564	1.34918	1.24751			-14.25	3.47368	6.51722e-26
8378.19	0.98734	0.8114	0.9683	0.94545			5.09282	2.25044	1.8385	0.57387	1.08501			-14.25	3.49474	3.4705e-26
8378.42	0.99085	0.81364	0.971	0.94223			5.1235	2.07458	1.60669	1.13941	0.93605			-14.25	3.51579	1.84183e-26
8379.12	1.00086	0.82136	0.97262	0.94453			5.15418	1.99585	1.43365	2.17173	0.80881			-14.25	3.53684	9.74166e-27
8379.62	1.00743	0.8306	0.97722	0.94075			5.18486	1.96395	1.31398	3.22182	0.71034			-14.25	3.5579	5.135e-27
8380.16	1.01347	0.83659	0.97774	0.94553			5.21553	1.94049	1.23425	4.22937	0.64426			-14.25	3.57895	2.69755e-27
8380.66	1.0183	0.84407	0.97976	0.94966			5.24621	1.90401	1.17745	5.16301	0.60835			-14.25	3.6	1.41227e-27
8380.9	1.02023	0.84756	0.97964	0.94888			5.27689	1.84792	1.12828	5.99727	0.59457			-14.25	3.62105	7.36865e-28
8381.6	1.02404	0.85842	0.98171	0.95176			5.30757	1.77729	1.0763	6.71	0.59239			-14.25	3.64211	3.83155e-28
8381.83	1.02483	0.86172	0.98273	0.94909			5.33825	1.70657	1.01635	7.28245	0.5926			-14.25	3.66316	1.98553e-28
8382.57	1.02516	0.87405	0.98349	0.95166			5.36893	1.65726	0.94767	7.69993	0.58915			-14.25	3.68421	1.0254e-28
8382.87	1.02464	0.8799	0.98453	0.95151			5.39961	1.65321	0.87247	7.95244	0.57921			-14.25	3.70526	5.27742e-29
8383.34	1.02318	0.88417	0.98515	0.95872			5.43029	1.71207	0.79476	8.0353	0.56247			-14.25	3.72632	2.70683e-29
8384.24	1.01791	0.89255	0.98425	0.96213			5.46097	1.83695	0.71931	7.94953	0.54031			-14.25	3.74737	1.38361e-29
8385.42	1.0045	0.90481	0.98288	0.9619			5.49165	2.01532	0.65093	7.70204	0.51513			-14.25	3.76842	7.04809e-30
8386.39	0.99387	0.91721	0.98009	0.96569			5.52233	2.22525	0.59392	7.30565	0.4897			-14.25	3.78947	3.57798e-30
8387.19	0.98299	0.92971	0.97678	0.97064			5.55301	2.44255	0.55154	6.77876	0.46655			-14.25	3.81053	1.81013e-30
8388.36	0.96599	0.95605	0.97189	0.96879			5.58369	2.64485	0.52566	6.14502	0.44748			-14.25	3.83158	9.12613e-31
8389.4	0.95171	0.98858	0.96753	0.96809			5.61437	2.81325	0.51639	5.43275	0.43319			-14.25	3.85263	4.5853e-31
8390.34	0.94058	1.01539	0.96338	0.9703			5.64505	2.93272	0.52217	4.67456	0.42329			-14.25	3.87368	2.29588e-31
8391.38	0.93062	1.04141	0.96114	0.97096			5.67573	2.99225	0.54012	3.90735	0.41653			-14.25	3.89474	1.1456e-31
8392.39	0.92143	1.06728	0.95728	0.97207			5.70641	2.98488	0.56663	3.17312	0.41128			-14.25	3.91579	5.69663e-32
8393.36	0.91501	1.08752	0.95381	0.97473			5.73709	2.90764	0.59791	2.52144	0.40596			-14.25	3.93684	2.82293e-32
8394.44	0.91026	1.10655	0.94952	0.97242			5.76777	2.76148	0.63026	2.01165	0.39928			-14.25	3.9579	1.39406e-32
8395.41	0.90795	1.12126	0.94835	0.9715			5.79845	2.55108	0.66029	1.70285	0.39036			-14.25	3.97895	6.86053e-33
8396.39	0.90742	1.13273	0.95093	0.97106			5.82913	2.28459	0.68505	1.60911	0.37864			-14.25	4	3.36458e-33
8397.43	0.90789	1.14363	0.95229	0.97418			5.85981	1.97365	0.70208	1.6615	0.36383			-14.25	4.02105	1.64437e-33
8398.5	0.90822	1.15176	0.95245	0.97881			5.89049	1.63392	0.70949	1.75802	0.3458			-14.25	4.04211	8.00866e-34
8399.48	0.90802	1.15489	0.95381	0.98025			5.92117	1.2876	0.7059	1.82552	0.32448			-14.25	4.06316	3.887e-34
8400.55	0.90721	1.15293	0.95583	0.97782			5.95185	0.97164	0.69045	1.82765	0.29986			-14.25	4.08421	1.88001e-34
8401.63	0.90602	1.14339	0.95636	0.98202			5.98253	0.75784	0.66268	1.75272	0.27198			-14.25	4.10526	9.06146e-35
8402.57	0.90543	1.12989	0.95834	0.98497			6.0132	0.74547	0.62245	1.60425	0.24096			-14.25	4.12632	4.35237e-35
8403.58	0.90558	1.11386	0.96153	0.9843			6.04388	0.92763	0.56983	1.3962	0.20706			-14.25	4.14737	2.08326e-35
8404.59	0.90687	1.096	0.96346	0.98209			6.07456	1.19729	0.50506	1.15179	0.17073			-14.25	4.16842	9.93687e-36
8405.6	0.9095	1.07745	0.96425	0.98704			6.10524	1.48367	0.42851	0.90664	0.13272			-14.25	4.18947	4.72328e-36
8406.61	0.91321	1.05918	0.96544	0.98524			6.13592	1.75529	0.34072	0.71832	0.09434			-14.25	4.21053	2.2373e-36
8407.69	0.91812	1.03726	0.96749	0.98214			6.1666	1.9971	0.24244	0.66248	0.05863			-14.25	4.23158	1.05607e-36
8408.6	0.92199	1.02084	0.97042	0.97769			6.19728	2.20082	0.13475	0.75482	0.03752			-14.25	4.25263	4.9676e-37
8409.57	0.92588	1.00439	0.97267	0.9849			6.22796	2.36139	0.01913	0.91988	0.05199			-14.25	4.27368	2.32855e-37
8410.58	0.92952	0.98831	0.97393	0.98424			6.25864	2.47561	0.10249	1.08692	0.08332			-14.25	4.29474	1.0877e-37
8411.53	0.93287	0.97509	0.9767	0.98399			6.28932	2.5416	0.22763	1.21832	0.11631			-14.25	4.31579	5.06309e-38
8412.47	0.93694	0.96132	0.97894	0.98444			6.32	2.55876	0.35337	1.29543	0.14738			-14.25	4.33684	2.34858e-38
8413.55	0.94269	0.94437	0.98048	0.98307			6.35068	2.52797	0.47635	1.30935	0.17536			-14.25	4.3579	1.08562e-38
8414.5	0.94771	0.9338	0.98348	0.98565			6.38136	2.4521	0.59293	1.25707	0.1997			-14.25	4.37895	5.00074e-39
8415.38	0.95293	0.92356	0.98589	0.98456			6.41204	2.33675	0.69932	1.13968	0.22012			-14.25	4.4	2.29547e-39
8416.39	0.95932	0.91374	0.98686	0.98727			6.44272	2.19135	0.79183	0.96147	0.23649			-14.25	4.42105	1.05e-39
8417.4	0.96579	0.9068	0.98982	0.98561			6.4734	2.03075	0.86704	0.72935	0.24871			-14.25	4.44211	4.78616e-40
8418.41	0.97273	0.90086	0.9919	0.98596			6.50408	1.87711	0.92202	0.45344	0.25662			-14.25	4.46316	2.17403e-40
8419.36	0.97889	0.89659	0.99339	0.98653			6.53476	1.76084	0.95457	0.16161	0.25998			-14.25	4.48421	9.84064e-41
8420.37	0.98504	0.89435	0.9959	0.98983			6.56544	1.71689	0.96343	0.24398	0.25844			-14.25	4.50526	4.43874e-41
8421.32	0.99133	0.89415	0.99842	0.98641			6.59612	1.77234	0.94848	0.58994	0.25158			-14.25	4.52632	1.99515e-41
8422.4	0.99848	0.89638	0.99953	0.9914			6.6268	1.93196	0.91098	0.95072	0.23898			-14.25	4.54737	8.93653e-42
8423.38	1.00597	0.90058	1.00322	0.99343			6.65748	2.17771	0.85386	1.30638	0.22035			-14.25	4.56842	3.98878e-42
8424.33	1.01333	0.90642	1.00592	0.99068			6.68816	2.4816	0.7822	1.64444	0.1958			-14.25	4.58947	1.77414e-42
8425.34	1.02182	0.91427	1.00775	0.99221			6.71884	2.81674	0.70394	1.95384	0.16621			-14.25	4.61053	7.86345e-43
8426.39	1.03052	0.92326	1.00965	1.00016			6.74952	3.16109	0.63088	2.22453	0.13442			-14.25	4.63158	3.47308e-43
8427.41	1.03813	0.93249	1.01138	0.99899			6.7802	3.49739	0.57903	2.44769	0.10814			-14.25	4.65263	1.52859e-43
8428.46	1.04537	0.94125	1.01254	1.00118			6.81087	3.81208	0.56504	2.61597	0.10361			-14.25	4.67368	6.70417e-44
8429.44	1.05107	0.94828	1.01406	1.00013			6.84155	4.09435	0.59699	2.72379	0.13181			-14.25	4.69474	2.93004e-44
8430.59	1.05552	0.95503	1.01405	0.99422			6.87223	4.33562	0.66833	2.76761	0.18287			-14.25	4.71579	1.27607e-44
8431.57	1.0574	0.95901	1.01306	0.99729			6.90291	4.52909	0.76409	2.74604	0.24517			-14.25	4.73684	5.53801e-45
8432.52	1.05721	0.96138	1.01435	1.00015			6.93359	4.66961	0.86963	2.66	0.31245			-14.25	4.7579	2.395e-45
8433.4	1.05556	0.96292	1.01319	0.99039			6.96427	4.75357	0.97395	2.5127	0.38102			-14.25	4.77895	1.03212e-45
8434.62	1.05065	0.96485	1.00975	0.99049			6.99495	4.77885	1.06938	2.30962	0.44817			-14.25	4.8	4.43231e-46
8435.57	1.04527	0.96633	1.00821	0.99013			7.02563	4.74486	1.15081	2.05859	0.51165			-14.25	4.82105	1.89671e-46
8436.62	1.0383	0.96813	1.00475	0.98972			7.05631	4.65252	1.215	1.77013	0.56952			-14.25	4.84211	8.08811e-47
8437.61	1.03102	0.97001	1.00224	0.98941			7.08699	4.50428	1.2602	1.4587	0.62016			-14.25	4.86316	3.43688e-47
8438.62	1.0233	0.97228	0.99835	0.98802			7.11767	4.30406	1.28586	1.14669	0.66226			-14.25	4.88421	1.45531e-47
8439.34	1.01811	0.9741	0.99565	0.98372			7.14835	4.05719	1.29246	0.87592	0.69487			-14.25	4.90526	6.14067e-48
8440.56	1.0076	0.97922	0.9929	0.98956			7.17903	3.77027	1.28135	0.7285	0.7174			-14.25	4.92632	2.58196e-48
8441.61	0.99898	0.98573	0.9909	0.99119			7.20971	3.45098	1.25455	0.78867	0.72961			-14.25	4.94737	1.08182e-48
8442.53	0.99151	0.99254	0.98874	0.98966			7.24039	3.10784	1.21465	1.01409	0.73165			-14.25	4.96842	4.51678e-49
8443.38	0.98509	0.99919	0.9856	0.97785			7.27107	2.74996	1.1646	1.30756	0.72395			-14.25	4.98947	1.87921e-49
8444.53	0.97695	1.01023	0.98125	0.9852			7.30175	2.38668	1.10752	1.61306	0.70727			-14.25	5.01053	7.791e-50
8445.42	0.9721	1.01887	0.97868	0.98098			7.33243	2.02733	1.04655	1.90322	0.68256			-14.25	5.03158	3.2187e-50
8446.34	0.96751	1.02845	0.97595	0.97766			7.36311	1.68085	0.9846	2.16226	0.65098			-14.25	5.05263	1.32507e-50
8447.25	0.96315	1.03601	0.97299	0.9776			7.39379	1.35564	0.9241	2.37943	0.61379			-14.25	5.07368	5.43582e-51
8448.34	0.95815	1.0418	0.97067	0.98054			7.42447	1.05928	0.86679	2.54679	0.57229			-14.25	5.09474	2.22209e-51
8449.3	0.95274	1.04535	0.96966	0.97848			7.45515	0.79852	0.81354	2.65856	0.52782			-14.25	5.11579	9.05165e-52
8450.28	0.94628	1.04668	0.96764	0.97626			7.48583	0.57934	0.76427	2.71104	0.48164			-14.25	5.13684	3.6742e-52
8451.31	0.93913	1.04577	0.96451	0.97926			7.51651	0.40714	0.71799	2.70278	0.43494			-14.25	5.1579	1.48617e-52
8452.33	0.93186	1.04283	0.96164	0.9728			7.54719	0.2864	0.67306	2.6348	0.38877			-14.25	5.17895	5.99018e-53
8453.11	0.92544	1.03952	0.95935	0.9719			7.57787	0.21655	0.62749	2.51083	0.34406			-14.25	5.2	2.40592e-53
8454.37	0.91652	1.03185	0.95779	0.96965			7.60854	0.18404	0.57928	2.33743	0.30158			-14.25	5.22105	9.62921e-54
8455.29	0.91052	1.02477	0.95626	0.97098			7.63922	0.16781	0.52673	2.12422	0.26192			-14.25	5.24211	3.84032e-54
8456.38	0.90421	1.01464	0.95472	0.96507			7.6699	0.16086	0.46861	1.88395	0.22556			-14.25	5.26316	1.52621e-54
8457.37	0.90111	1.00455	0.95489	0.96933			7.70058	0.17917	0.4043	1.63284	0.19291			-14.25	5.28421	6.04402e-55
8458.39	0.89879	0.99245	0.95529	0.96431			7.73126	0.24127	0.33376	1.39106	0.16444			-14.25	5.30526	2.3851e-55
8459.45	0.89829	0.98054	0.95398	0.97061			7.76194	0.34486	0.25749	1.18297	0.14092			-14.25	5.32632	9.37894e-56
8460.54	0.89951	0.9688	0.95385	0.97152			7.79262	0.47903	0.17648	1.03475	0.1237			-14.25	5.34737	3.67509e-56
8461.46	0.90163	0.9577	0.95522	0.97117			7.8233	0.63485	0.09206	0.96466	0.11467			-14.25	5.36842	1.43499e-56
8462.49	0.90536	0.94706	0.95704	0.97176			7.85398	0.80548	0.00582	0.96864	0.11554			-14.25	5.38947	5.58338e-57
8463.55	0.91023	0.93694	0.95938	0.97039			7.88466	0.98519	0.08061	1.0205	0.12639			-14.25	5.41053	2.16477e-57
8464.5	0.91531	0.92888	0.9633	0.97575			7.91534	1.16878	0.16546	1.08992	0.14554			-14.25	5.43158	8.36358e-58
8465.66	0.92223	0.92285	0.96554	0.96935			7.94602	1.3515	0.2471	1.15594	0.17071			-14.25	5.45263	3.21988e-58
8466.58	0.92804	0.92088	0.96876	0.97128			7.9767	1.5289	0.32401	1.20915	0.1999			-14.25	5.47368	1.23524e-58
8467.54	0.9343	0.92176	0.97184	0.96551			8.00738	1.6969	0.39485	1.2493	0.23154			-14.25	5.49474	4.72205e-59
8468.6	0.94182	0.92689	0.97428	0.97552			8.03806	1.85174	0.45849	1.28248	0.26435			-14.25	5.51579	1.79877e-59
8469.56	0.94805	0.93407	0.97725	0.97305			8.06874	1.99007	0.51398	1.3181	0.29723			-14.25	5.53684	6.82786e-60
8470.62	0.95441	0.94488	0.97944	0.97456			8.09942	2.10891	0.56061	1.3657	0.32914			-14.25	5.5579	2.58261e-60
8471.61	0.95975	0.95734	0.9806	0.97684			8.1301	2.20579	0.59783	1.43166	0.35915			-14.25	5.57895	9.73419e-61
8472.57	0.96423	0.97067	0.98371	0.97494			8.16078	2.27868	0.62529	1.51723	0.3864			-14.25	5.6	3.65599e-61
8473.49	0.96729	0.98457	0.98607	0.98213			8.19146	2.32609	0.64286	1.6185	0.41015			-14.25	5.62105	1.36828e-61
8474.45	0.96942	0.99832	0.98829	0.97863			8.22214	2.3471	0.65059	1.72817	0.42975			-14.25	5.64211	5.10281e-62
8475.44	0.97061	1.01058	0.99048	0.98521			8.25282	2.34133	0.64876	1.8377	0.44472			-14.25	5.66316	1.89631e-62
8476.3	0.97091	1.01943	0.99126	0.98618			8.2835	2.30899	0.63789	1.93909	0.4547			-14.25	5.68421	7.02219e-63
8477.33	0.97046	1.02926	0.99141	0.98555			8.31418	2.25086	0.61881	2.0258	0.45952			-14.25	5.70526	2.5912e-63
8478.15	0.96978	1.03507	0.99166	0.98658			8.34486	2.16827	0.59263	2.09313	0.45918			-14.25	5.72632	9.5278e-64
8479.32	0.96862	1.03915	0.99292	0.98355			8.37554	2.0631	0.5608	2.13817	0.45382			-14.25	5.74737	3.49099e-64
8480.31	0.96804	1.03973	0.99479	0.98609			8.40621	1.9377	0.52505	2.15948	0.44382			-14.25	5.76842	1.27458e-64
8481.37	0.9686	1.03737	0.99551	0.99185			8.43689	1.79484	0.4874	2.1568	0.42967			-14.25	5.78947	4.63716e-65
8482.3	0.97044	1.03423	0.99625	0.99285			8.46757	1.6377	0.45006	2.13072	0.41208			-14.25	5.81053	1.68112e-65
8483.33	0.97436	1.02875	0.99842	0.99164			8.49825	1.46978	0.41521	2.08251	0.39187			-14.25	5.83158	6.07309e-66
8485.46	0.98783	1.01691	1.00474	0.99215			8.52893	1.29488	0.38484	2.01417	0.37003			-14.25	5.85263	2.18617e-66
8487.45	1.00718	1.00794	1.01006	0.99819			8.55961	1.11715	0.36031	1.92859	0.34765			-14.25	5.87368	7.84189e-67
8489.51	1.03022	1.00425	1.01701	0.99941			8.59029	0.9412	0.34205	1.8299	0.32586			-14.25	5.89474	2.80299e-67
8491.57	1.05065	1.00712	1.02137	1.00024			8.62097	0.77244	0.32944	1.72397	0.30579			-14.25	5.91579	9.98352e-68
8493.64	1.06589	1.01425	1.0264	1.0092			8.65165	0.61791	0.32089	1.61869	0.28841			-14.25	5.93684	3.54332e-68
8495.7	1.07557	1.02271	1.02714	1.00811			8.68233	0.48791	0.31437	1.52384	0.27444			-14.25	5.9579	1.25314e-68
8497.7	1.08095	1.03118	1.02731	1.00889			8.71301	0.39781	0.30782	1.45009	0.26414			-14.25	5.97895	4.41621e-69
8499.76	1.08325	1.03964	1.02601	1.00808			8.74369	0.36372	0.2995	1.40652	0.25731			-14.25	6	1.55083e-69
8501.66	1.08222	1.04546	1.0256	1.00556			8.77437	0.38493	0.28815	1.39741	0.25326			-14.2	0	0.00114
8503.69	1.07722	1.04842	1.02386	1.00788			8.80505	0.43931	0.27298	1.41984	0.25102			-14.2	0.02105	0.00234
8505.62	1.06789	1.0481	1.01901	1.0051			8.83573	0.50402	0.25361	1.46424	0.24948			-14.2	0.04211	0.00329
8507.56	1.0537	1.04461	1.01463	1.00231			8.86641	0.56538	0.22993	1.51734	0.24761			-14.2	0.06316	0.00399
8509.35	1.03817	1.03866	1.00858	1.00623			8.89709	0.61649	0.20205	1.56557	0.24452			-14.2	0.08421	0.00457
8511.35	1.01761	1.02874	1.00176	0.99814			8.92777	0.65414	0.17025	1.59736	0.23954			-14.2	0.10526	0.00506
8513.39	0.99407	1.01567	0.99139	1.00307			8.95845	0.67728	0.13497	1.60431	0.23221			-14.2	0.12632	0.00546
8515.53	0.96847	0.9985	0.98267	0.99862			8.98913	0.6863	0.09699	1.58154	0.2223			-14.2	0.14737	0.00571
8517.54	0.94468	0.98098	0.97511	0.99883			9.01981	0.68281	0.05828	1.52777	0.20971			-14.2	0.16842	0.00578
8519.55	0.92422	0.96239	0.97143	0.99296			9.05049	0.66959	0.0303	1.44522	0.19451			-14.2	0.18947	0.00561
8521.66	0.90913	0.9432	0.96515	0.99136			9.08117	0.65059	0.05001	1.33948	0.17692			-14.2	0.21053	0.00522
8523.7	0.90183	0.92714	0.96337	0.98923			9.11185	0.63088	0.09154	1.21932	0.15729			-14.2	0.23158	0.00463
8525.68	0.90308	0.91573	0.96248	0.98731			9.14253	0.61631	0.13561	1.09639	0.13615			-14.2	0.25263	0.00394
8527.76	0.91088	0.9092	0.96666	0.9898			9.17321	0.61265	0.17865	0.98438	0.11432			-14.2	0.27368	0.00326
8529.74	0.9229	0.90976	0.97169	0.9917			9.20388	0.62417	0.21879	0.89692	0.09315			-14.2	0.29474	0.00271
8531.61	0.93663	0.91613	0.97651	0.98686			9.23456	0.65235	0.25446	0.84336	0.07514			-14.2	0.31579	0.00238
8533.83	0.95328	0.93075	0.98054	0.99572			9.26524	0.69557	0.28425	0.82393	0.06458			-14.2	0.33684	0.00226
8535.74	0.96659	0.94695	0.98555	0.99453			9.29592	0.75	0.30691	0.82875	0.06594			-14.2	0.3579	0.00221
8537.52	0.97745	0.96436	0.98864	0.99838			9.3266	0.81092	0.3214	0.84262	0.07848			-14.2	0.37895	0.00211
8539.57	0.9878	0.98404	0.99089	0.99851			9.35728	0.87379	0.327	0.85103	0.09732			-14.2	0.4	0.00193
8541.48	0.99435	1.00053	0.99304	0.99255			9.38796	0.93475	0.3233	0.84334	0.11853			-14.2	0.42105	0.00165
8543.54	0.99843	1.01568	0.99517	0.9952			9.41864	0.99079	0.31031	0.81339	0.13994			-14.2	0.44211	0.0013
8545.52	0.9999	1.02714	0.99851	0.99617			9.44932	1.03975	0.28845	0.75895	0.16034			-14.2	0.46316	0.000944249
8547.58	0.99968	1.03549	0.999	0.99796			9.48	1.08017	0.2586	0.68092	0.17909			-14.2	0.48421	0.000635806
8549.49	0.99855	1.03988	0.99897	0.99626			9.51068	1.11122	0.22211	0.58259	0.19582			-14.2	0.50526	0.000483029
8551.58	0.99678	1.04155	0.99877	1.0009			9.54136	1.13254	0.18091	0.46915	0.21045			-14.2	0.52632	0.000557502
8553.71	0.99475	1.04066	0.99988	0.9956			9.57204	1.14409	0.13787	0.3475	0.22303			-14.2	0.54737	0.000743281
8555.81	0.99172	1.03813	0.99875	0.99195			9.60272	1.14607	0.09813	0.22782	0.23378			-14.2	0.56842	0.000941237
8557.76	0.98822	1.03509	0.99876	1.00241			9.6334	1.13879	0.07308	0.13472	0.24299			-14.2	0.58947	0.00112
8559.72	0.98466	1.0319	0.99918	1.00407			9.66408	1.12266	0.07813	0.13509	0.25097			-14.2	0.61053	0.00127
8561.71	0.98216	1.02816	0.99881	0.99821			9.69476	1.0981	0.10545	0.21533	0.25797			-14.2	0.63158	0.00138
8563.81	0.98285	1.02409	1.00277	1.00152			9.72544	1.06564	0.13784	0.30669	0.26411			-14.2	0.65263	0.00146
8565.81	0.98749	1.02065	1.00441	1.00307			9.75612	1.0259	0.16736	0.39035	0.26935			-14.2	0.67368	0.0015
8567.77	0.99594	1.0179	1.00496	0.99916			9.7868	0.9797	0.19072	0.46212	0.27346			-14.2	0.69474	0.00149
8569.66	1.00623	1.01615	1.00845	0.99973			9.81748	0.92809	0.20632	0.52164	0.27608			-14.2	0.71579	0.00145
8571.59	1.01742	1.01496	1.01093	1.0051			9.84816	0.87245	0.21344	0.5701	0.27672			-14.2	0.73684	0.00139
8573.48	1.02758	1.01366	1.01406	1.00232			9.87884	0.81449	0.21192	0.60937	0.2749			-14.2	0.7579	0.0013
8575.55	1.03664	1.0116	1.01659	1.00198			9.90952	0.75617	0.20212	0.6414	0.27016			-14.2	0.77895	0.0012
8577.58	1.0439	1.00882	1.01819	1.0074			9.9402	0.69964	0.18483	0.6678	0.26218			-14.2	0.8	0.0011
8579.62	1.04906	1.0057	1.01731	1.00609			9.97088	0.64694	0.16118	0.68959	0.25078			-14.2	0.82105	0.000991481
8581.55	1.05181	1.00269	1.01695	1.00572										-14.2	0.84211	0.00089204
8583.66	1.05286	0.99972	1.0171	1.0098										-14.2	0.86316	0.000799212
8585.66	1.05134	0.99804	1.01457	1.0084										-14.2	0.88421	0.000713864
8587.77	1.04665	0.99752	1.0129	1.00241										-14.2	0.90526	0.00063595
8589.82	1.03972	0.99831	1.01005	1.00887										-14.2	0.92632	0.00056493
8591.86	1.03017	0.99965	1.00684	1.00527										-14.2	0.94737	0.000500089
8593.87	1.01943	1.00049	1.00239	1.00037										-14.2	0.96842	0.000440752
8595.77	1.00896	1.00007	1.00081	1.00402										-14.2	0.98947	0.000386386
8597.78	0.99818	0.99805	0.99693	1.0009										-14.2	1.01053	0.000336617
8599.79	0.98791	0.994	0.99246	1.00354										-14.2	1.03158	0.000291203
8601.66	0.98007	0.98981	0.99172	0.99699										-14.2	1.05263	0.000249994
8603.5	0.97392	0.98527	0.98965	0.99376										-14.2	1.07368	0.000212877
8605.62	0.96847	0.98027	0.98952	1.00154										-14.2	1.09474	0.000179739
8607.45	0.96636	0.97698	0.98804	1.00314										-14.2	1.11579	0.000150445
8609.61	0.96566	0.97487	0.98825	0.99443										-14.2	1.13684	0.00012482
8611.66	0.96641	0.97366	0.98743	0.99811										-14.2	1.1579	0.000102647
8613.58	0.96759	0.97396	0.98837	0.99626										-14.2	1.17895	8.36736e-05
8615.77	0.96886	0.97568	0.98968	1.00127										-14.2	1.2	6.76163e-05
8617.75	0.97001	0.97766	0.9904	1.00352										-14.2	1.22105	5.41759e-05
8619.85	0.9714	0.9843	0.99654	1.02569										-14.2	1.24211	4.30473e-05
8621.87	0.97203	0.98817	0.99229	1.00037										-14.2	1.26316	3.393e-05
8623.85	0.97257	0.99196	0.98714	0.99178										-14.2	1.28421	2.65372e-05
8625.77	0.97335	0.9968	0.98856	0.99321										-14.2	1.30526	2.06022e-05
8627.73	0.97422	1.00213	0.99008	0.99503										-14.2	1.32632	1.5883e-05
8629.82	0.97575	1.00755	0.99161	0.99784										-14.2	1.34737	1.21646e-05
8631.81	0.97783	1.01224	0.99302	0.99877										-14.2	1.36842	9.2602e-06
8633.7	0.98051	1.01586	0.99376	0.99677										-14.2	1.38947	7.00978e-06
8636.58	0.98519	1.01996	0.9958	1.00185										-14.2	1.41053	5.27915e-06
8639.53	0.99037	1.02206	0.99758	0.99853										-14.2	1.43158	3.95735e-06
8642.6	0.99542	1.02302	1.00111	1.00127										-14.2	1.45263	2.95404e-06
8645.59	0.99952	1.02327	1.00132	1.00068										-14.2	1.47368	2.19668e-06
8648.66	1.00302	1.02199	1.00321	1.00106										-14.2	1.49474	1.62775e-06
8651.74	1.0061	1.01797	1.00451	1.00106										-14.2	1.51579	1.20219e-06
8654.74	1.00909	1.01082	1.00668	1.00119										-14.2	1.53684	8.85086e-07
8657.78	1.01242	1.00118	1.00677	1.00452										-14.2	1.5579	6.49587e-07
8660.86	1.01629	0.99209	1.00858	0.99965										-14.2	1.57895	4.75237e-07
8663.72	1.02039	0.98622	1.00996	1.00211										-14.2	1.6	3.46542e-07
8666.48	1.02425	0.98344	1.01006	1.00417										-14.2	1.62105	2.51828e-07
8669.57	1.02714	0.98362	1.00932	1.00338										-14.2	1.64211	1.82337e-07
8672.51	1.02742	0.98584	1.00944	1.00747										-14.2	1.66316	1.31515e-07
8675.52	1.02526	0.98879	1.00895	1.00454										-14.2	1.68421	9.44766e-08
8678.51	1.02142	0.99133	1.0068	1.00655										-14.2	1.70526	6.75835e-08
8681.53	1.01637	0.99258	1.00558	1.00764										-14.2	1.72632	4.81344e-08
8684.7	1.01028	0.99218	1.00351	1.0031										-14.2	1.74737	3.41282e-08
8687.8	1.00467	0.9908	1.00046	1.00116										-14.2	1.76842	2.40863e-08
8690.79	1.00065	0.98996	0.99994	1.00183										-14.2	1.78947	1.69199e-08
8693.71	0.99884	0.99086	1.0009	1.00202										-14.2	1.81053	1.18298e-08
8696.63	0.99898	0.99359	1.00059	1.0011										-14.2	1.83158	8.23203e-09
8699.52	1.00008	0.99742	1.00168	1.00535										-14.2	1.85263	5.7015e-09
8702.52	1.00099	1.00155	1.00014	1.00132										-14.2	1.87368	3.9304e-09
8705.52	1.00042	1.00529	0.99813	0.99962										-14.2	1.89474	2.69694e-09
8708.49	0.99788	1.00887	0.99745	0.99998										-14.2	1.91579	1.84213e-09
8711.57	0.99349	1.01268	0.99577	1.00099										-14.2	1.93684	1.2526e-09
8714.62	0.98901	1.01622	0.99563	0.99747										-14.2	1.9579	8.47972e-10
8717.7	0.98618	1.01894	0.99516	1.00077										-14.2	1.97895	5.71566e-10
8720.71	0.98566	1.02	0.99436	0.99975										-14.2	2	3.83622e-10
8723.69	0.98633	1.01934	0.99436	0.99782										-14.2	2.02105	2.56409e-10
8726.6	0.98716	1.01774	0.99584	0.99921										-14.2	2.04211	1.70685e-10
8729.62	0.98812	1.01526	0.99612	0.99706										-14.2	2.06316	1.13168e-10
8732.5	0.98933	1.01226	0.99614	1.00207										-14.2	2.08421	7.47416e-11
8735.48	0.9909	1.00833	0.99678	1										-14.2	2.10526	4.9175e-11
8738.33	0.99264	1.00305	0.9977	0.99962										-14.2	2.12632	3.22335e-11
8741.46	0.99472	0.99617	0.99901	0.99939										-14.2	2.14737	2.10515e-11
8744.53	0.99694	0.99013	0.99947	0.99624										-14.2	2.16842	1.36995e-11
8747.6	0.99919	0.98603	0.99978	0.99759										-14.2	2.18947	8.88391e-12
8750.63	1.00142	0.98443	1.00086	0.99985										-14.2	2.21053	5.74127e-12
8753.67	1.00368	0.98533	1.00212	0.99641										-14.2	2.23158	3.69781e-12
8756.71	1.00588	0.98821	1.00254	0.99683										-14.2	2.25263	2.37377e-12
8759.71	1.00794	0.99204	1.00333	0.99641										-14.2	2.27368	1.51884e-12
8762.53	1.00964	0.99549	1.00343	0.99813										-14.2	2.29474	9.68703e-13
8765.51	1.0113	0.99812	1.00489	0.99944										-14.2	2.31579	6.15874e-13
8768.48	1.01297	0.99926	1.00463	0.99451										-14.2	2.33684	3.90334e-13
8771.45	1.01441	0.99908	1.00446	0.99682										-14.2	2.3579	2.46627e-13
8774.47	1.01541	0.99836	1.00544	0.99834										-14.2	2.37895	1.55353e-13
8777.49	1.01581	0.9978	1.00479	0.99907										-14.2	2.4	9.75648e-14
8780.58	1.01551	0.99751	1.0044	0.99619										-14.2	2.42105	6.109e-14
8783.64	1.01442	0.9973	1.00389	1.00108										-14.2	2.44211	3.81387e-14
8786.62	1.01248	0.997	1.00304	0.99977										-14.2	2.46316	2.37405e-14
8789.68	1.0096	0.99666	1.00209	0.9988										-14.2	2.48421	1.47351e-14
8792.64	1.0069	0.99659	1.00282	1.00057										-14.2	2.50526	9.11936e-15
8795.56	1.0048	0.997	1.00136	0.99638										-14.2	2.52632	5.62769e-15
8798.48	1.00314	0.99793	1.00082	0.99563										-14.2	2.54737	3.46303e-15
8801.47	1.00212	0.999	1.00123	1.00008										-14.2	2.56842	2.12494e-15
8804.47	1.00186	0.99972	1.00115	0.9958										-14.2	2.58947	1.30019e-15
8807.47	1.00214	1.00061	1.00246	1.00163										-14.2	2.61053	7.93294e-16
8810.4	1.00267	1.00205	1.00032	0.99962										-14.2	2.63158	4.82649e-16
8813.56	1.00328	1.0042	1.00003	0.99557										-14.2	2.65263	2.92817e-16
8816.6	1.00373	1.00684	1.00069	0.99863										-14.2	2.67368	1.77144e-16
8819.68	1.00387	1.00919	1.00095	0.99464										-14.2	2.69474	1.06861e-16
8822.73	1.00346	1.01055	1.00011	0.99809										-14.2	2.71579	6.42787e-17
8825.71	1.00259	1.01072	0.99936	0.99526										-14.2	2.73684	3.85537e-17
8828.61	1.00126	1.00997	0.99973	0.99645										-14.2	2.7579	2.30572e-17
8831.56	0.99968	1.00875	0.99869	0.99885										-14.2	2.77895	1.37494e-17
8834.43	0.99846	1.00742	0.99741	0.99401										-14.2	2.8	8.17497e-18
8837.37	0.9976	1.00618	0.99828	0.99535										-14.2	2.82105	4.84627e-18
8840.51	0.99711	1.005	0.99816	0.99822										-14.2	2.84211	2.86442e-18
8843.54	0.99684	1.00392	0.99948	0.9991										-14.2	2.86316	1.68797e-18
8846.6	0.99655	1.00273	0.99879	0.99576										-14.2	2.88421	9.91705e-19
8849.67	0.9961	1.00135	0.99825	0.99931										-14.2	2.90526	5.80871e-19
8852.78	0.99555	0.99998	0.99833	0.9988										-14.2	2.92632	3.39193e-19
8855.77	0.99535	0.99866	0.99826	0.99753										-14.2	2.94737	1.97458e-19
8858.74	0.99544	0.9974	0.9991	0.99714										-14.2	2.96842	1.14592e-19
8861.62	0.99603	0.99644	0.99936	1										-14.2	2.98947	6.62945e-20
8864.55	0.99703	0.99553	1.00222	1.00743										-14.2	3.01053	3.82327e-20
8867.45	0.99796	0.99521	1.00386	1.0085										-14.2	3.03158	2.19796e-20
8870.38	0.99903	0.99554	1.0019	1.00984										-14.2	3.05263	1.25957e-20
8873.43	1.00025	0.99613	1.00218	1.00242										-14.2	3.07368	7.19516e-21
8876.32	1.00166	0.99681	1.00154	1.00164										-14.2	3.09474	4.09697e-21
8879.6	1.00338	0.99701	1.00185	1.00219										-14.2	3.11579	2.32533e-21
8882.66	1.0051	0.9966	1.00295	1.00191										-14.2	3.13684	1.31553e-21
8885.71	1.00696	0.99596	1.00451	0.9994										-14.2	3.1579	7.41835e-22
8888.73	1.00863	0.99554	1.00424	1.0051										-14.2	3.17895	4.16962e-22
8891.68	1.00986	0.99531	1.00302	1.00081										-14.2	3.2	2.33596e-22
8894.59	1.01067	0.99553	1.00318	1.00215										-14.2	3.22105	1.3044e-22
8897.46	1.01094	0.99622	1.00251	1.00148										-14.2	3.24211	7.25981e-23
8900.38	1.01061	0.99704	1.0023	0.99999										-14.2	3.26316	4.02726e-23
8903.37	1.00964	0.99836	1.00083	1.00132										-14.2	3.28421	2.22668e-23
8906.4	1.00807	1.00041	0.9998	1.00405										-14.2	3.30526	1.22706e-23
8909.44	1.00624	1.0028	1.00056	0.9979										-14.2	3.32632	6.73962e-24
8912.32	1.0046	1.00515	1.00149	1.00238										-14.2	3.34737	3.68943e-24
8915.51	1.00307	1.00722	0.99958	0.99856										-14.2	3.36842	2.01297e-24
8918.52	1.00195	1.00818	1.00108	0.99917										-14.2	3.38947	1.09463e-24
8921.52	1.00112	1.00806	0.9997	0.99789										-14.2	3.41053	5.93257e-25
8924.53	1.0005	1.00705	0.99973	1.00237										-14.2	3.43158	3.20455e-25
8927.42	1.00006	1.0056	0.99965	0.99605										-14.2	3.45263	1.72518e-25
8930.36	0.99979	1.00373	0.99906	0.99899										-14.2	3.47368	9.25646e-26
8933.26	0.9995	1.00182	0.99938	0.99946										-14.2	3.49474	4.94989e-26
8937.23	0.99917	0.99986	0.99964	0.99886										-14.2	3.51579	2.63806e-26
8941.01	0.99908	0.99887	0.99968	0.9967										-14.2	3.53684	1.40124e-26
8945.1	0.99881	0.99891	0.99898	0.99872										-14.2	3.5579	7.41775e-27
8949.12	0.99856	0.99962	0.99839	0.998										-14.2	3.57895	3.91351e-27
8953.34	0.99817	1.00008	0.99848	0.99532										-14.2	3.6	2.05775e-27
8957.36	0.99781	0.99963	0.99812	0.9997										-14.2	3.62105	1.07832e-27
8961.32	0.9974	0.99868	0.99813	0.99816										-14.2	3.64211	5.63162e-28
8965.16	0.99676	0.9976	0.99794	1.00221										-14.2	3.66316	2.9312e-28
8969	0.99596	0.99659	0.99716	0.99971										-14.2	3.68421	1.52048e-28
8972.81	0.99533	0.99608	0.99751	1.00004										-14.2	3.70526	7.86036e-29
8976.97	0.99488	0.99652	0.99729	0.99817										-14.2	3.72632	4.04973e-29
8980.91	0.99467	0.99707	0.99681	0.9996										-14.2	3.74737	2.07936e-29
8985.15	0.9945	0.99763	0.99761	1.00145										-14.2	3.76842	1.06403e-29
8989.09	0.99449	0.998	0.99761	1.00478										-14.2	3.78947	5.42621e-30
8993.03	0.99465	0.99815	0.99874	1.00449										-14.2	3.81053	2.75775e-30
8996.94	0.99486	0.9981	0.99897	1.00642										-14.2	3.83158	1.39679e-30
9000.93	0.99496	0.99834	0.9997	1.00822										-14.2	3.85263	7.05051e-31
9004.89	0.99507	0.99846	0.99866	1.00712										-14.2	3.87368	3.54669e-31
9008.92	0.9954	0.99868	0.99936	1.00955										-14.2	3.89474	1.77803e-31
9012.96	0.99588	0.99884	0.99997	1.00648										-14.2	3.91579	8.88309e-32
9017	0.99622	0.99941	0.9981	1.0063										-14.2	3.93684	4.42283e-32
9020.93	0.99648	1.00025	0.99846	1.00603										-14.2	3.9579	2.19455e-32
9024.99	0.99664	1.00109	0.99847	1.00574										-14.2	3.97895	1.08517e-32
9028.92	0.99634	1.00131	0.9993	1.0074										-14.2	4	5.34757e-33
9033.1	0.99604	1.00093	0.99807	1.00763										-14.2	4.02105	2.62616e-33
9036.81	0.99568	0.99994	0.99704	1.00646										-14.2	4.04211	1.28526e-33
9040.91	0.99527	0.99873	0.99763	1.00918										-14.2	4.06316	6.26851e-34
9044.94	0.99482	0.99777	0.99773	1.00631										-14.2	4.08421	3.04678e-34
9049.01	0.99411	0.99704	0.99711	1.00704										-14.2	4.10526	1.47577e-34
9053.13	0.99329	0.99665	0.99661	1.00921										-14.2	4.12632	7.12361e-35
9057.17	0.99256	0.99639	0.99619	1.00754										-14.2	4.14737	3.42673e-35
9061.25	0.99182	0.99598	0.99652	1.00714										-14.2	4.16842	1.64271e-35
9065.22	0.99114	0.99592	0.99557	1.00623										-14.2	4.18947	7.84765e-36
9069.04	0.99054	0.99595	0.99539	1.01003										-14.2	4.21053	3.73609e-36
9073.01	0.98991	0.99571	0.99541	1.00685										-14.2	4.23158	1.77252e-36
9076.84	0.98937	0.99598	0.99582	1.00651										-14.2	4.25263	8.38038e-37
9081.02	0.98876	0.9957	0.99433	1.00636										-14.2	4.27368	3.9485e-37
9084.85	0.98807	0.995	0.99441	1.00539										-14.2	4.29474	1.85394e-37
9088.96	0.98721	0.99391	0.99485	1.00505										-14.2	4.31579	8.67467e-38
9092.99	0.98652	0.99294	0.99444	1.00634										-14.2	4.33684	4.04488e-38
9097.23	0.98602	0.99219	0.99402	1.00945										-14.2	4.3579	1.87954e-38
9101.11	0.98542	0.99183	0.9941	1.0052										-14.2	4.37895	8.70343e-39
9105.15	0.98484	0.99148	0.99273	1.00291										-14.2	4.4	4.01626e-39
9108.96	0.98411	0.99113	0.99321	1.00558										-14.2	4.42105	1.84691e-39
9112.98	0.98323	0.99082	0.99346	1.00743										-14.2	4.44211	8.4637e-40
--	--	--												-14.2	4.46316	3.86515e-40
--	--	--												-14.2	4.48421	1.75899e-40
--	--	--												-14.2	4.50526	7.97716e-41
--	--	--												-14.2	4.52632	3.60516e-41
--	--	--												-14.2	4.54737	1.62364e-41
--	--	--												-14.2	4.56842	7.28689e-42
--	--	--												-14.2	4.58947	3.25899e-42
--	--	--												-14.2	4.61053	1.45249e-42
--	--	--												-14.2	4.63158	6.45102e-43
--	--	--												-14.2	4.65263	2.85517e-43
--	--	--												-14.2	4.67368	1.25928e-43
														-14.2	4.69474	5.53475e-44
														-14.2	4.71579	2.42415e-44
														-14.2	4.73684	1.05805e-44
														-14.2	4.7579	4.60192e-45
														-14.2	4.77895	1.9946e-45
														-14.2	4.8	8.61503e-46
														-14.2	4.82105	3.70802e-46
														-14.2	4.84211	1.59042e-46
														-14.2	4.86316	6.79773e-47
														-14.2	4.88421	2.89534e-47
														-14.2	4.90526	1.2289e-47
														-14.2	4.92632	5.19779e-48
														-14.2	4.94737	2.1908e-48
														-14.2	4.96842	9.20169e-49
														-14.2	4.98947	3.85136e-49
														-14.2	5.01053	1.60636e-49
														-14.2	5.03158	6.67656e-50
														-14.2	5.05263	2.76531e-50
														-14.2	5.07368	1.14134e-50
														-14.2	5.09474	4.69425e-51
														-14.2	5.11579	1.92397e-51
														-14.2	5.13684	7.85797e-52
														-14.2	5.1579	3.19817e-52
														-14.2	5.17895	1.2971e-52
														-14.2	5.2	5.24233e-53
														-14.2	5.22105	2.11132e-53
														-14.2	5.24211	8.47349e-54
														-14.2	5.26316	3.38883e-54
														-14.2	5.28421	1.35057e-54
														-14.2	5.30526	5.36364e-55
														-14.2	5.32632	2.12267e-55
														-14.2	5.34737	8.3711e-56
														-14.2	5.36842	3.28973e-56
														-14.2	5.38947	1.2883e-56
														-14.2	5.41053	5.02746e-57
														-14.2	5.43158	1.95506e-57
														-14.2	5.45263	7.57611e-58
														-14.2	5.47368	2.92557e-58
														-14.2	5.49474	1.12577e-58
														-14.2	5.51579	4.31686e-59
														-14.2	5.53684	1.64954e-59
														-14.2	5.5579	6.28104e-60
														-14.2	5.57895	2.38329e-60
														-14.2	5.6	9.01154e-61
														-14.2	5.62105	3.39544e-61
														-14.2	5.64211	1.27488e-61
														-14.2	5.66316	4.77e-62
														-14.2	5.68421	1.77845e-62
														-14.2	5.70526	6.60755e-63
														-14.2	5.72632	2.44633e-63
														-14.2	5.74737	9.02534e-64
														-14.2	5.76842	3.31808e-64
														-14.2	5.78947	1.21558e-64
														-14.2	5.81053	4.4377e-65
														-14.2	5.83158	1.61438e-65
														-14.2	5.85263	5.85229e-66
														-14.2	5.87368	2.11408e-66
														-14.2	5.89474	7.61011e-67
														-14.2	5.91579	2.72982e-67
														-14.2	5.93684	9.75777e-68
														-14.2	5.9579	3.47569e-68
														-14.2	5.97895	1.23369e-68
														-14.2	6	4.36357e-69
														-14.15	0	0.00114
														-14.15	0.02105	0.00234
														-14.15	0.04211	0.00329
														-14.15	0.06316	0.00399
														-14.15	0.08421	0.00457
														-14.15	0.10526	0.00506
														-14.15	0.12632	0.00546
														-14.15	0.14737	0.00572
														-14.15	0.16842	0.00578
														-14.15	0.18947	0.00562
														-14.15	0.21053	0.00523
														-14.15	0.23158	0.00465
														-14.15	0.25263	0.00395
														-14.15	0.27368	0.00327
														-14.15	0.29474	0.00272
														-14.15	0.31579	0.0024
														-14.15	0.33684	0.00227
														-14.15	0.3579	0.00222
														-14.15	0.37895	0.00213
														-14.15	0.4	0.00194
														-14.15	0.42105	0.00166
														-14.15	0.44211	0.00132
														-14.15	0.46316	0.000955229
														-14.15	0.48421	0.000645225
														-14.15	0.50526	0.000491394
														-14.15	0.52632	0.000565432
														-14.15	0.54737	0.000752293
														-14.15	0.56842	0.000952303
														-14.15	0.58947	0.00113
														-14.15	0.61053	0.00129
														-14.15	0.63158	0.0014
														-14.15	0.65263	0.00148
														-14.15	0.67368	0.00152
														-14.15	0.69474	0.00152
														-14.15	0.71579	0.00148
														-14.15	0.73684	0.00141
														-14.15	0.7579	0.00132
														-14.15	0.77895	0.00122
														-14.15	0.8	0.00112
														-14.15	0.82105	0.00101
														-14.15	0.84211	0.000912334
														-14.15	0.86316	0.000818181
														-14.15	0.88421	0.00073155
														-14.15	0.90526	0.000652413
														-14.15	0.92632	0.000580224
														-14.15	0.94737	0.000514257
														-14.15	0.96842	0.000453825
														-14.15	0.98947	0.000398385
														-14.15	1.01053	0.000347557
														-14.15	1.03158	0.000301103
														-14.15	1.05263	0.000258877
														-14.15	1.07368	0.000220774
														-14.15	1.09474	0.000186695
														-14.15	1.11579	0.000156512
														-14.15	1.13684	0.00013006
														-14.15	1.1579	0.000107129
														-14.15	1.17895	8.74686e-05
														-14.15	1.2	7.07988e-05
														-14.15	1.22105	5.68194e-05
														-14.15	1.24211	4.52227e-05
														-14.15	1.26316	3.5704e-05
														-14.15	1.28421	2.79713e-05
														-14.15	1.30526	2.17519e-05
														-14.15	1.32632	1.67975e-05
														-14.15	1.34737	1.28867e-05
														-14.15	1.36842	9.82632e-06
														-14.15	1.38947	7.45085e-06
														-14.15	1.41053	5.6208e-06
														-14.15	1.43158	4.22062e-06
														-14.15	1.45263	3.15595e-06
														-14.15	1.47368	2.35088e-06
														-14.15	1.49474	1.74507e-06
														-14.15	1.51579	1.29115e-06
														-14.15	1.53684	9.52314e-07
														-14.15	1.5579	7.00231e-07
														-14.15	1.57895	5.13266e-07
														-14.15	1.6	3.75004e-07
														-14.15	1.62105	2.73057e-07
														-14.15	1.64211	1.98111e-07
														-14.15	1.66316	1.43192e-07
														-14.15	1.68421	1.03083e-07
														-14.15	1.70526	7.38998e-08
														-14.15	1.72632	5.27486e-08
														-14.15	1.74737	3.7483e-08
														-14.15	1.76842	2.65136e-08
														-14.15	1.78947	1.86674e-08
														-14.15	1.81053	1.30817e-08
														-14.15	1.83158	9.12428e-09
														-14.15	1.85263	6.33425e-09
														-14.15	1.87368	4.37689e-09
														-14.15	1.89474	3.01044e-09
														-14.15	1.91579	2.06117e-09
														-14.15	1.93684	1.40491e-09
														-14.15	1.9579	9.53387e-10
														-14.15	1.97895	6.44185e-10
														-14.15	2	4.33422e-10
														-14.15	2.02105	2.90409e-10
														-14.15	2.04211	1.93797e-10
														-14.15	2.06316	1.28813e-10
														-14.15	2.08421	8.52882e-11
														-14.15	2.10526	5.6256e-11
														-14.15	2.12632	3.69688e-11
														-14.15	2.14737	2.42061e-11
														-14.15	2.16842	1.57931e-11
														-14.15	2.18947	1.02682e-11
														-14.15	2.21053	6.65325e-12
														-14.15	2.23158	4.29649e-12
														-14.15	2.25263	2.76542e-12
														-14.15	2.27368	1.77418e-12
														-14.15	2.29474	1.13461e-12
														-14.15	2.31579	7.23312e-13
														-14.15	2.33684	4.59682e-13
														-14.15	2.3579	2.91245e-13
														-14.15	2.37895	1.8397e-13
														-14.15	2.4	1.1586e-13
														-14.15	2.42105	7.27508e-14
														-14.15	2.44211	4.55479e-14
														-14.15	2.46316	2.8434e-14
														-14.15	2.48421	1.76993e-14
														-14.15	2.50526	1.09859e-14
														-14.15	2.52632	6.79949e-15
														-14.15	2.54737	4.19652e-15
														-14.15	2.56842	2.58273e-15
														-14.15	2.58947	1.58506e-15
														-14.15	2.61053	9.70054e-16
														-14.15	2.63158	5.92005e-16
														-14.15	2.65263	3.60275e-16
														-14.15	2.67368	2.18636e-16
														-14.15	2.69474	1.32306e-16
														-14.15	2.71579	7.9838e-17
														-14.15	2.73684	4.80397e-17
														-14.15	2.7579	2.88235e-17
														-14.15	2.77895	1.72441e-17
														-14.15	2.8	1.02866e-17
														-14.15	2.82105	6.11838e-18
														-14.15	2.84211	3.62845e-18
														-14.15	2.86316	2.14544e-18
														-14.15	2.88421	1.26478e-18
														-14.15	2.90526	7.43368e-19
														-14.15	2.92632	4.35588e-19
														-14.15	2.94737	2.54461e-19
														-14.15	2.96842	1.48194e-19
														-14.15	2.98947	8.6039e-20
														-14.15	3.01053	4.97974e-20
														-14.15	3.03158	2.87314e-20
														-14.15	3.05263	1.65249e-20
														-14.15	3.07368	9.47424e-21
														-14.15	3.09474	5.41462e-21
														-14.15	3.11579	3.08463e-21
														-14.15	3.13684	1.75163e-21
														-14.15	3.1579	9.91481e-22
														-14.15	3.17895	5.59398e-22
														-14.15	3.2	3.14592e-22
														-14.15	3.22105	1.76345e-22
														-14.15	3.24211	9.85279e-23
														-14.15	3.26316	5.487e-23
														-14.15	3.28421	3.0457e-23
														-14.15	3.30526	1.68504e-23
														-14.15	3.32632	9.29192e-24
														-14.15	3.34737	5.10701e-24
														-14.15	3.36842	2.79764e-24
														-14.15	3.38947	1.5275e-24
														-14.15	3.41053	8.31242e-25
														-14.15	3.43158	4.5085e-25
														-14.15	3.45263	2.43721e-25
														-14.15	3.47368	1.31313e-25
														-14.15	3.49474	7.05134e-26
														-14.15	3.51579	3.77387e-26
														-14.15	3.53684	2.01303e-26
														-14.15	3.5579	1.07018e-26
														-14.15	3.57895	5.67037e-27
														-14.15	3.6	2.99438e-27
														-14.15	3.62105	1.57596e-27
														-14.15	3.64211	8.26648e-28
														-14.15	3.66316	4.3215e-28
														-14.15	3.68421	2.25157e-28
														-14.15	3.70526	1.16915e-28
														-14.15	3.72632	6.05049e-29
														-14.15	3.74737	3.12063e-29
														-14.15	3.76842	1.60407e-29
														-14.15	3.78947	8.21741e-30
														-14.15	3.81053	4.19541e-30
														-14.15	3.83158	2.13472e-30
														-14.15	3.85263	1.08251e-30
														-14.15	3.87368	5.47077e-31
														-14.15	3.89474	2.75542e-31
														-14.15	3.91579	1.38308e-31
														-14.15	3.93684	6.91879e-32
														-14.15	3.9579	3.44931e-32
														-14.15	3.97895	1.71377e-32
														-14.15	4	8.48575e-33
														-14.15	4.02105	4.18741e-33
														-14.15	4.04211	2.05928e-33
														-14.15	4.06316	1.00926e-33
														-14.15	4.08421	4.92948e-34
														-14.15	4.10526	2.39946e-34
														-14.15	4.12632	1.16396e-34
														-14.15	4.14737	5.62697e-35
														-14.15	4.16842	2.71095e-35
														-14.15	4.18947	1.3016e-35
														-14.15	4.21053	6.22793e-36
														-14.15	4.23158	2.96974e-36
														-14.15	4.25263	1.41124e-36
														-14.15	4.27368	6.68327e-37
														-14.15	4.29474	3.15417e-37
														-14.15	4.31579	1.48349e-37
														-14.15	4.33684	6.95332e-38
														-14.15	4.3579	3.2479e-38
														-14.15	4.37895	1.51188e-38
														-14.15	4.4	7.01352e-39
														-14.15	4.42105	3.24233e-39
														-14.15	4.44211	1.49376e-39
														-14.15	4.46316	6.85813e-40
														-14.15	4.48421	3.13785e-40
														-14.15	4.50526	1.43074e-40
														-14.15	4.52632	6.50111e-41
														-14.15	4.54737	2.94385e-41
														-14.15	4.56842	1.32844e-41
														-14.15	4.58947	5.97405e-42
														-14.15	4.61053	2.67728e-42
														-14.15	4.63158	1.19568e-42
														-14.15	4.65263	5.32154e-43
														-14.15	4.67368	2.36023e-43
														-14.15	4.69474	1.04321e-43
														-14.15	4.71579	4.59496e-44
														-14.15	4.73684	2.01693e-44
														-14.15	4.7579	8.82255e-45
														-14.15	4.77895	3.84586e-45
														-14.15	4.8	1.67066e-45
														-14.15	4.82105	7.23233e-46
														-14.15	4.84211	3.12006e-46
														-14.15	4.86316	1.34135e-46
														-14.15	4.88421	5.74664e-47
														-14.15	4.90526	2.45347e-47
														-14.15	4.92632	1.04386e-47
														-14.15	4.94737	4.42582e-48
														-14.15	4.96842	1.86999e-48
														-14.15	4.98947	7.87368e-49
														-14.15	5.01053	3.30376e-49
														-14.15	5.03158	1.38144e-49
														-14.15	5.05263	5.75633e-50
														-14.15	5.07368	2.3903e-50
														-14.15	5.09474	9.89121e-51
														-14.15	5.11579	4.07885e-51
														-14.15	5.13684	1.67617e-51
														-14.15	5.1579	6.86416e-52
														-14.15	5.17895	2.80123e-52
														-14.15	5.2	1.1392e-52
														-14.15	5.22105	4.61678e-53
														-14.15	5.24211	1.86453e-53
														-14.15	5.26316	7.50395e-54
														-14.15	5.28421	3.00954e-54
														-14.15	5.30526	1.20281e-54
														-14.15	5.32632	4.79055e-55
														-14.15	5.34737	1.90135e-55
														-14.15	5.36842	7.52016e-56
														-14.15	5.38947	2.96401e-56
														-14.15	5.41053	1.16418e-56
														-14.15	5.43158	4.55671e-57
														-14.15	5.45263	1.77733e-57
														-14.15	5.47368	6.90835e-58
														-14.15	5.49474	2.67588e-58
														-14.15	5.51579	1.03287e-58
														-14.15	5.53684	3.97296e-59
														-14.15	5.5579	1.52289e-59
														-14.15	5.57895	5.81715e-60
														-14.15	5.6	2.21431e-60
														-14.15	5.62105	8.39949e-61
														-14.15	5.64211	3.17508e-61
														-14.15	5.66316	1.19603e-61
														-14.15	5.68421	4.48968e-62
														-14.15	5.70526	1.67948e-62
														-14.15	5.72632	6.26066e-63
														-14.15	5.74737	2.32569e-63
														-14.15	5.76842	8.60931e-64
														-14.15	5.78947	3.17593e-64
														-14.15	5.81053	1.1675e-64
														-14.15	5.83158	4.27692e-65
														-14.15	5.85263	1.56131e-65
														-14.15	5.87368	5.67978e-66
														-14.15	5.89474	2.05901e-66
														-14.15	5.91579	7.43827e-67
														-14.15	5.93684	2.67774e-67
														-14.15	5.9579	9.60617e-68
														-14.15	5.97895	3.43412e-68
														-14.15	6	1.22339e-68
														-14.1	0	0.00114
														-14.1	0.02105	0.00234
														-14.1	0.04211	0.00329
														-14.1	0.06316	0.00399
														-14.1	0.08421	0.00457
														-14.1	0.10526	0.00507
														-14.1	0.12632	0.00547
														-14.1	0.14737	0.00573
														-14.1	0.16842	0.00579
														-14.1	0.18947	0.00563
														-14.1	0.21053	0.00524
														-14.1	0.23158	0.00466
														-14.1	0.25263	0.00397
														-14.1	0.27368	0.00328
														-14.1	0.29474	0.00274
														-14.1	0.31579	0.00241
														-14.1	0.33684	0.00229
														-14.1	0.3579	0.00224
														-14.1	0.37895	0.00214
														-14.1	0.4	0.00196
														-14.1	0.42105	0.00167
														-14.1	0.44211	0.00133
														-14.1	0.46316	0.000966314
														-14.1	0.48421	0.00065475
														-14.1	0.50526	0.000499866
														-14.1	0.52632	0.00057347
														-14.1	0.54737	0.000761412
														-14.1	0.56842	0.000963486
														-14.1	0.58947	0.00115
														-14.1	0.61053	0.0013
														-14.1	0.63158	0.00142
														-14.1	0.65263	0.0015
														-14.1	0.67368	0.00154
														-14.1	0.69474	0.00154
														-14.1	0.71579	0.0015
														-14.1	0.73684	0.00144
														-14.1	0.7579	0.00135
														-14.1	0.77895	0.00125
														-14.1	0.8	0.00114
														-14.1	0.82105	0.00104
														-14.1	0.84211	0.000933029
														-14.1	0.86316	0.00083754
														-14.1	0.88421	0.000749618
														-14.1	0.90526	0.000669247
														-14.1	0.92632	0.00059588
														-14.1	0.94737	0.000528779
														-14.1	0.96842	0.000467242
														-14.1	0.98947	0.000410715
														-14.1	1.01053	0.000358816
														-14.1	1.03158	0.000311306
														-14.1	1.05263	0.000268045
														-14.1	1.07368	0.000228939
														-14.1	1.09474	0.000193898
														-14.1	1.11579	0.000162805
														-14.1	1.13684	0.000135504
														-14.1	1.1579	0.000111792
														-14.1	1.17895	9.14238e-05
														-14.1	1.2	7.41211e-05
														-14.1	1.22105	5.95836e-05
														-14.1	1.24211	4.75011e-05
														-14.1	1.26316	3.75652e-05
														-14.1	1.28421	2.94785e-05
														-14.1	1.30526	2.29623e-05
														-14.1	1.32632	1.77618e-05
														-14.1	1.34737	1.36493e-05
														-14.1	1.36842	1.04253e-05
														-14.1	1.38947	7.91827e-06
														-14.1	1.41053	5.98347e-06
														-14.1	1.43158	4.50055e-06
														-14.1	1.45263	3.37101e-06
														-14.1	1.47368	2.51541e-06
														-14.1	1.49474	1.87047e-06
														-14.1	1.51579	1.38639e-06
														-14.1	1.53684	1.02442e-06
														-14.1	1.5579	7.54647e-07
														-14.1	1.57895	5.54205e-07
														-14.1	1.6	4.05704e-07
														-14.1	1.62105	2.95999e-07
														-14.1	1.64211	2.15194e-07
														-14.1	1.66316	1.55862e-07
														-14.1	1.68421	1.12443e-07
														-14.1	1.70526	8.07834e-08
														-14.1	1.72632	5.77883e-08
														-14.1	1.74737	4.11553e-08
														-14.1	1.76842	2.91766e-08
														-14.1	1.78947	2.0589e-08
														-14.1	1.81053	1.44614e-08
														-14.1	1.83158	1.01099e-08
														-14.1	1.85263	7.03489e-09
														-14.1	1.87368	4.87245e-09
														-14.1	1.89474	3.35922e-09
														-14.1	1.91579	2.30545e-09
														-14.1	1.93684	1.57519e-09
														-14.1	1.9579	1.07152e-09
														-14.1	1.97895	7.2576e-10
														-14.1	2	4.89501e-10
														-14.1	2.02105	3.2879e-10
														-14.1	2.04211	2.19953e-10
														-14.1	2.06316	1.46562e-10
														-14.1	2.08421	9.72831e-11
														-14.1	2.10526	6.43297e-11
														-14.1	2.12632	4.23818e-11
														-14.1	2.14737	2.78213e-11
														-14.1	2.16842	1.81985e-11
														-14.1	2.18947	1.18628e-11
														-14.1	2.21053	7.70653e-12
														-14.1	2.23158	4.98976e-12
														-14.1	2.25263	3.22015e-12
														-14.1	2.27368	2.07142e-12
														-14.1	2.29474	1.32826e-12
														-14.1	2.31579	8.4906e-13
														-14.1	2.33684	5.41071e-13
														-14.1	2.3579	3.43755e-13
														-14.1	2.37895	2.1774e-13
														-14.1	2.4	1.37511e-13
														-14.1	2.42105	8.6589e-14
														-14.1	2.44211	5.43656e-14
														-14.1	2.46316	3.40357e-14
														-14.1	2.48421	2.12474e-14
														-14.1	2.50526	1.32264e-14
														-14.1	2.52632	8.21026e-15
														-14.1	2.54737	5.08221e-15
														-14.1	2.56842	3.13715e-15
														-14.1	2.58947	1.93111e-15
														-14.1	2.61053	1.18542e-15
														-14.1	2.63158	7.25653e-16
														-14.1	2.65263	4.42973e-16
														-14.1	2.67368	2.69658e-16
														-14.1	2.69474	1.63695e-16
														-14.1	2.71579	9.90923e-17
														-14.1	2.73684	5.98161e-17
														-14.1	2.7579	3.60051e-17
														-14.1	2.77895	2.16107e-17
														-14.1	2.8	1.29338e-17
														-14.1	2.82105	7.7184e-18
														-14.1	2.84211	4.59263e-18
														-14.1	2.86316	2.7247e-18
														-14.1	2.88421	1.61173e-18
														-14.1	2.90526	9.50534e-19
														-14.1	2.92632	5.58906e-19
														-14.1	2.94737	3.27639e-19
														-14.1	2.96842	1.91482e-19
														-14.1	2.98947	1.11565e-19
														-14.1	3.01053	6.48021e-20
														-14.1	3.03158	3.75231e-20
														-14.1	3.05263	2.16597e-20
														-14.1	3.07368	1.24636e-20
														-14.1	3.09474	7.14925e-21
														-14.1	3.11579	4.08792e-21
														-14.1	3.13684	2.33003e-21
														-14.1	3.1579	1.32383e-21
														-14.1	3.17895	7.49739e-22
														-14.1	3.2	4.23243e-22
														-14.1	3.22105	2.3816e-22
														-14.1	3.24211	1.3358e-22
														-14.1	3.26316	7.46797e-23
														-14.1	3.28421	4.16152e-23
														-14.1	3.30526	2.31145e-23
														-14.1	3.32632	1.27967e-23
														-14.1	3.34737	7.0614e-24
														-14.1	3.36842	3.88381e-24
														-14.1	3.38947	2.12911e-24
														-14.1	3.41053	1.16335e-24
														-14.1	3.43158	6.33564e-25
														-14.1	3.45263	3.43904e-25
														-14.1	3.47368	1.86058e-25
														-14.1	3.49474	1.00328e-25
														-14.1	3.51579	5.39206e-26
														-14.1	3.53684	2.88834e-26
														-14.1	3.5579	1.54205e-26
														-14.1	3.57895	8.20547e-27
														-14.1	3.6	4.35173e-27
														-14.1	3.62105	2.30024e-27
														-14.1	3.64211	1.21181e-27
														-14.1	3.66316	6.36276e-28
														-14.1	3.68421	3.32969e-28
														-14.1	3.70526	1.73663e-28
														-14.1	3.72632	9.02726e-29
														-14.1	3.74737	4.67678e-29
														-14.1	3.76842	2.4148e-29
														-14.1	3.78947	1.24266e-29
														-14.1	3.81053	6.37333e-30
														-14.1	3.83158	3.25774e-30
														-14.1	3.85263	1.6596e-30
														-14.1	3.87368	8.42607e-31
														-14.1	3.89474	4.26365e-31
														-14.1	3.91579	2.15016e-31
														-14.1	3.93684	1.08066e-31
														-14.1	3.9579	5.41305e-32
														-14.1	3.97895	2.70224e-32
														-14.1	4	1.34442e-32
														-14.1	4.02105	6.66609e-33
														-14.1	4.04211	3.29409e-33
														-14.1	4.06316	1.62228e-33
														-14.1	4.08421	7.96233e-34
														-14.1	4.10526	3.89474e-34
														-14.1	4.12632	1.89863e-34
														-14.1	4.14737	9.22413e-35
														-14.1	4.16842	4.46613e-35
														-14.1	4.18947	2.15505e-35
														-14.1	4.21053	1.03635e-35
														-14.1	4.23158	4.96673e-36
														-14.1	4.25263	2.37222e-36
														-14.1	4.27368	1.12917e-36
														-14.1	4.29474	5.35646e-37
														-14.1	4.31579	2.53229e-37
														-14.1	4.33684	1.19307e-37
														-14.1	4.3579	5.60189e-38
														-14.1	4.37895	2.6213e-38
														-14.1	4.4	1.2224e-38
														-14.1	4.42105	5.681e-39
														-14.1	4.44211	2.63117e-39
														-14.1	4.46316	1.21447e-39
														-14.1	4.48421	5.58643e-40
														-14.1	4.50526	2.56091e-40
														-14.1	4.52632	1.16995e-40
														-14.1	4.54737	5.32658e-41
														-14.1	4.56842	2.4168e-41
														-14.1	4.58947	1.09281e-41
														-14.1	4.61053	4.92443e-42
														-14.1	4.63158	2.21145e-42
														-14.1	4.65263	9.89707e-43
														-14.1	4.67368	4.41412e-43
														-14.1	4.69474	1.96196e-43
														-14.1	4.71579	8.69048e-44
														-14.1	4.73684	3.83623e-44
														-14.1	4.7579	1.68761e-44
														-14.1	4.77895	7.39852e-45
														-14.1	4.8	3.2324e-45
														-14.1	4.82105	1.40738e-45
														-14.1	4.84211	6.10662e-46
														-14.1	4.86316	2.64057e-46
														-14.1	4.88421	1.13788e-46
														-14.1	4.90526	4.88656e-47
														-14.1	4.92632	2.09129e-47
														-14.1	4.94737	8.91922e-48
														-14.1	4.96842	3.79092e-48
														-14.1	4.98947	1.6057e-48
														-14.1	5.01053	6.77781e-49
														-14.1	5.03158	2.85112e-49
														-14.1	5.05263	1.19521e-49
														-14.1	5.07368	4.99318e-50
														-14.1	5.09474	2.07879e-50
														-14.1	5.11579	8.62476e-51
														-14.1	5.13684	3.56603e-51
														-14.1	5.1579	1.46935e-51
														-14.1	5.17895	6.03343e-52
														-14.1	5.2	2.46891e-52
														-14.1	5.22105	1.00681e-52
														-14.1	5.24211	4.09157e-53
														-14.1	5.26316	1.65704e-53
														-14.1	5.28421	6.6877e-54
														-14.1	5.30526	2.6898e-54
														-14.1	5.32632	1.07811e-54
														-14.1	5.34737	4.30632e-55
														-14.1	5.36842	1.71415e-55
														-14.1	5.38947	6.79969e-56
														-14.1	5.41053	2.688e-56
														-14.1	5.43158	1.05893e-56
														-14.1	5.45263	4.15726e-57
														-14.1	5.47368	1.62646e-57
														-14.1	5.49474	6.3413e-58
														-14.1	5.51579	2.46384e-58
														-14.1	5.53684	9.53988e-59
														-14.1	5.5579	3.68105e-59
														-14.1	5.57895	1.41546e-59
														-14.1	5.6	5.42404e-60
														-14.1	5.62105	2.07131e-60
														-14.1	5.64211	7.88249e-61
														-14.1	5.66316	2.98937e-61
														-14.1	5.68421	1.12978e-61
														-14.1	5.70526	4.25503e-62
														-14.1	5.72632	1.59702e-62
														-14.1	5.74737	5.97328e-63
														-14.1	5.76842	2.22645e-63
														-14.1	5.78947	8.27005e-64
														-14.1	5.81053	3.06126e-64
														-14.1	5.83158	1.12924e-64
														-14.1	5.85263	4.15119e-65
														-14.1	5.87368	1.52073e-65
														-14.1	5.89474	5.55172e-66
														-14.1	5.91579	2.01975e-66
														-14.1	5.93684	7.32258e-67
														-14.1	5.9579	2.64561e-67
														-14.1	5.97895	9.52538e-68
														-14.1	6	3.4177e-68
														-14.05	0	0.00114
														-14.05	0.02105	0.00234
														-14.05	0.04211	0.00329
														-14.05	0.06316	0.00399
														-14.05	0.08421	0.00457
														-14.05	0.10526	0.00507
														-14.05	0.12632	0.00547
														-14.05	0.14737	0.00573
														-14.05	0.16842	0.0058
														-14.05	0.18947	0.00564
														-14.05	0.21053	0.00525
														-14.05	0.23158	0.00467
														-14.05	0.25263	0.00398
														-14.05	0.27368	0.0033
														-14.05	0.29474	0.00275
														-14.05	0.31579	0.00243
														-14.05	0.33684	0.0023
														-14.05	0.3579	0.00225
														-14.05	0.37895	0.00216
														-14.05	0.4	0.00197
														-14.05	0.42105	0.00169
														-14.05	0.44211	0.00134
														-14.05	0.46316	0.000977506
														-14.05	0.48421	0.000664384
														-14.05	0.50526	0.000508447
														-14.05	0.52632	0.000581618
														-14.05	0.54737	0.000770639
														-14.05	0.56842	0.000974787
														-14.05	0.58947	0.00116
														-14.05	0.61053	0.00132
														-14.05	0.63158	0.00144
														-14.05	0.65263	0.00152
														-14.05	0.67368	0.00157
														-14.05	0.69474	0.00157
														-14.05	0.71579	0.00153
														-14.05	0.73684	0.00146
														-14.05	0.7579	0.00137
														-14.05	0.77895	0.00127
														-14.05	0.8	0.00117
														-14.05	0.82105	0.00106
														-14.05	0.84211	0.00095413
														-14.05	0.86316	0.000857297
														-14.05	0.88421	0.000768074
														-14.05	0.90526	0.000686461
														-14.05	0.92632	0.000611907
														-14.05	0.94737	0.000543663
														-14.05	0.96842	0.000481011
														-14.05	0.98947	0.000423386
														-14.05	1.01053	0.000370402
														-14.05	1.03158	0.00032182
														-14.05	1.05263	0.000277508
														-14.05	1.07368	0.000237379
														-14.05	1.09474	0.000201355
														-14.05	1.11579	0.000169331
														-14.05	1.13684	0.000141158
														-14.05	1.1579	0.000116643
														-14.05	1.17895	9.55452e-05
														-14.05	1.2	7.75888e-05
														-14.05	1.22105	6.24735e-05
														-14.05	1.24211	4.98873e-05
														-14.05	1.26316	3.95177e-05
														-14.05	1.28421	3.10622e-05
														-14.05	1.30526	2.42362e-05
														-14.05	1.32632	1.87785e-05
														-14.05	1.34737	1.44547e-05
														-14.05	1.36842	1.10589e-05
														-14.05	1.38947	8.41354e-06
														-14.05	1.41053	6.36839e-06
														-14.05	1.43158	4.79814e-06
														-14.05	1.45263	3.60002e-06
														-14.05	1.47368	2.6909e-06
														-14.05	1.49474	2.00445e-06
														-14.05	1.51579	1.48833e-06
														-14.05	1.53684	1.10173e-06
														-14.05	1.5579	8.13103e-07
														-14.05	1.57895	5.98264e-07
														-14.05	1.6	4.38807e-07
														-14.05	1.62105	3.20786e-07
														-14.05	1.64211	2.33688e-07
														-14.05	1.66316	1.69608e-07
														-14.05	1.68421	1.22618e-07
														-14.05	1.70526	8.82829e-08
														-14.05	1.72632	6.32909e-08
														-14.05	1.74737	4.51739e-08
														-14.05	1.76842	3.20973e-08
														-14.05	1.78947	2.27014e-08
														-14.05	1.81053	1.59815e-08
														-14.05	1.83158	1.11985e-08
														-14.05	1.85263	7.81045e-09
														-14.05	1.87368	5.42229e-09
														-14.05	1.89474	3.74712e-09
														-14.05	1.91579	2.57778e-09
														-14.05	1.93684	1.76546e-09
														-14.05	1.9579	1.20384e-09
														-14.05	1.97895	8.17361e-10
														-14.05	2	5.52626e-10
														-14.05	2.02105	3.721e-10
														-14.05	2.04211	2.4954e-10
														-14.05	2.06316	1.6669e-10
														-14.05	2.08421	1.1092e-10
														-14.05	2.10526	7.35313e-11
														-14.05	2.12632	4.85667e-11
														-14.05	2.14737	3.19625e-11
														-14.05	2.16842	2.0961e-11
														-14.05	2.18947	1.36988e-11
														-14.05	2.21053	8.92245e-12
														-14.05	2.23158	5.79218e-12
														-14.05	2.25263	3.74785e-12
														-14.05	2.27368	2.41729e-12
														-14.05	2.29474	1.55419e-12
														-14.05	2.31579	9.96164e-13
														-14.05	2.33684	6.36541e-13
														-14.05	2.3579	4.05517e-13
														-14.05	2.37895	2.57571e-13
														-14.05	2.4	1.63119e-13
														-14.05	2.42105	1.03002e-13
														-14.05	2.44211	6.48535e-14
														-14.05	2.46316	4.07174e-14
														-14.05	2.48421	2.54916e-14
														-14.05	2.50526	1.59144e-14
														-14.05	2.52632	9.90768e-15
														-14.05	2.54737	6.15099e-15
														-14.05	2.56842	3.80817e-15
														-14.05	2.58947	2.35119e-15
														-14.05	2.61053	1.44765e-15
														-14.05	2.63158	8.88877e-16
														-14.05	2.65263	5.44281e-16
														-14.05	2.67368	3.32358e-16
														-14.05	2.69474	2.02389e-16
														-14.05	2.71579	1.22902e-16
														-14.05	2.73684	7.44249e-17
														-14.05	2.7579	4.49426e-17
														-14.05	2.77895	2.70627e-17
														-14.05	2.8	1.62498e-17
														-14.05	2.82105	9.72924e-18
														-14.05	2.84211	5.8084e-18
														-14.05	2.86316	3.45757e-18
														-14.05	2.88421	2.05216e-18
														-14.05	2.90526	1.21442e-18
														-14.05	2.92632	7.16531e-19
														-14.05	2.94737	4.21501e-19
														-14.05	2.96842	2.47201e-19
														-14.05	2.98947	1.44537e-19
														-14.05	3.01053	8.42523e-20
														-14.05	3.03158	4.89606e-20
														-14.05	3.05263	2.83639e-20
														-14.05	3.07368	1.63807e-20
														-14.05	3.09474	9.43065e-21
														-14.05	3.11579	5.41233e-21
														-14.05	3.13684	3.09639e-21
														-14.05	3.1579	1.76584e-21
														-14.05	3.17895	1.00384e-21
														-14.05	3.2	5.68841e-22
														-14.05	3.22105	3.21312e-22
														-14.05	3.24211	1.80912e-22
														-14.05	3.26316	1.01534e-22
														-14.05	3.28421	5.68004e-23
														-14.05	3.30526	3.16729e-23
														-14.05	3.32632	1.76041e-23
														-14.05	3.34737	9.75285e-24
														-14.05	3.36842	5.38561e-24
														-14.05	3.38947	2.9643e-24
														-14.05	3.41053	1.62627e-24
														-14.05	3.43158	8.89284e-25
														-14.05	3.45263	4.84693e-25
														-14.05	3.47368	2.63311e-25
														-14.05	3.49474	1.42575e-25
														-14.05	3.51579	7.69467e-26
														-14.05	3.53684	4.13911e-26
														-14.05	3.5579	2.21918e-26
														-14.05	3.57895	1.18589e-26
														-14.05	3.6	6.31624e-27
														-14.05	3.62105	3.35303e-27
														-14.05	3.64211	1.7741e-27
														-14.05	3.66316	9.35572e-28
														-14.05	3.68421	4.9174e-28
														-14.05	3.70526	2.57603e-28
														-14.05	3.72632	1.345e-28
														-14.05	3.74737	6.99917e-29
														-14.05	3.76842	3.63014e-29
														-14.05	3.78947	1.87652e-29
														-14.05	3.81053	9.66788e-30
														-14.05	3.83158	4.96431e-30
														-14.05	3.85263	2.54058e-30
														-14.05	3.87368	1.29585e-30
														-14.05	3.89474	6.58749e-31
														-14.05	3.91579	3.33757e-31
														-14.05	3.93684	1.68532e-31
														-14.05	3.9579	8.48157e-32
														-14.05	3.97895	4.25413e-32
														-14.05	4	2.1266e-32
														-14.05	4.02105	1.05949e-32
														-14.05	4.04211	5.26076e-33
														-14.05	4.06316	2.60337e-33
														-14.05	4.08421	1.28398e-33
														-14.05	4.10526	6.31127e-34
														-14.05	4.12632	3.09178e-34
														-14.05	4.14737	1.5095e-34
														-14.05	4.16842	7.34498e-35
														-14.05	4.18947	3.56188e-35
														-14.05	4.21053	1.72147e-35
														-14.05	4.23158	8.29181e-36
														-14.05	4.25263	3.98042e-36
														-14.05	4.27368	1.90431e-36
														-14.05	4.29474	9.07975e-37
														-14.05	4.31579	4.31457e-37
														-14.05	4.33684	2.04328e-37
														-14.05	4.3579	9.64373e-38
														-14.05	4.37895	4.53615e-38
														-14.05	4.4	2.12645e-38
														-14.05	4.42105	9.93454e-39
														-14.05	4.44211	4.62556e-39
														-14.05	4.46316	2.14637e-39
														-14.05	4.48421	9.92583e-40
														-14.05	4.50526	4.57459e-40
														-14.05	4.52632	2.10116e-40
														-14.05	4.54737	9.61808e-41
														-14.05	4.56842	4.38772e-41
														-14.05	4.58947	1.99484e-41
														-14.05	4.61053	9.03858e-42
														-14.05	4.63158	4.08142e-42
														-14.05	4.65263	1.83671e-42
														-14.05	4.67368	8.23741e-43
														-14.05	4.69474	3.68179e-43
														-14.05	4.71579	1.64e-43
														-14.05	4.73684	7.28029e-44
														-14.05	4.7579	3.22085e-44
														-14.05	4.77895	1.42007e-44
														-14.05	4.8	6.23973e-45
														-14.05	4.82105	2.73236e-45
														-14.05	4.84211	1.19241e-45
														-14.05	4.86316	5.18599e-46
														-14.05	4.88421	2.24777e-46
														-14.05	4.90526	9.70929e-47
														-14.05	4.92632	4.17963e-47
														-14.05	4.94737	1.7931e-47
														-14.05	4.96842	7.66625e-48
														-14.05	4.98947	3.26646e-48
														-14.05	5.01053	1.38703e-48
														-14.05	5.03158	5.86958e-49
														-14.05	5.05263	2.47538e-49
														-14.05	5.07368	1.04038e-49
														-14.05	5.09474	4.35765e-50
														-14.05	5.11579	1.81897e-50
														-14.05	5.13684	7.5668e-51
														-14.05	5.1579	3.13697e-51
														-14.05	5.17895	1.29605e-51
														-14.05	5.2	5.33635e-52
														-14.05	5.22105	2.18967e-52
														-14.05	5.24211	8.95414e-53
														-14.05	5.26316	3.64906e-53
														-14.05	5.28421	1.482e-53
														-14.05	5.30526	5.99828e-54
														-14.05	5.32632	2.41944e-54
														-14.05	5.34737	9.72556e-55
														-14.05	5.36842	3.89605e-55
														-14.05	5.38947	1.55541e-55
														-14.05	5.41053	6.18833e-56
														-14.05	5.43158	2.45365e-56
														-14.05	5.45263	9.69529e-57
														-14.05	5.47368	3.81785e-57
														-14.05	5.49474	1.49826e-57
														-14.05	5.51579	5.85952e-58
														-14.05	5.53684	2.28374e-58
														-14.05	5.5579	8.87034e-59
														-14.05	5.57895	3.43354e-59
														-14.05	5.6	1.3245e-59
														-14.05	5.62105	5.0918e-60
														-14.05	5.64211	1.95073e-60
														-14.05	5.66316	7.44788e-61
														-14.05	5.68421	2.83384e-61
														-14.05	5.70526	1.07454e-61
														-14.05	5.72632	4.06052e-62
														-14.05	5.74737	1.52914e-62
														-14.05	5.76842	5.73877e-63
														-14.05	5.78947	2.14634e-63
														-14.05	5.81053	7.99988e-64
														-14.05	5.83158	2.9715e-64
														-14.05	5.85263	1.09996e-64
														-14.05	5.87368	4.05771e-65
														-14.05	5.89474	1.49174e-65
														-14.05	5.91579	5.46528e-66
														-14.05	5.93684	1.99543e-66
														-14.05	5.9579	7.26052e-67
														-14.05	5.97895	2.63272e-67
														-14.05	6	9.51366e-68
														-14	0	0.00114
														-14	0.02105	0.00234
														-14	0.04211	0.00329
														-14	0.06316	0.00399
														-14	0.08421	0.00458
														-14	0.10526	0.00507
														-14	0.12632	0.00548
														-14	0.14737	0.00574
														-14	0.16842	0.00581
														-14	0.18947	0.00565
														-14	0.21053	0.00527
														-14	0.23158	0.00469
														-14	0.25263	0.004
														-14	0.27368	0.00331
														-14	0.29474	0.00277
														-14	0.31579	0.00244
														-14	0.33684	0.00232
														-14	0.3579	0.00227
														-14	0.37895	0.00217
														-14	0.4	0.00199
														-14	0.42105	0.0017
														-14	0.44211	0.00135
														-14	0.46316	0.000988806
														-14	0.48421	0.000674127
														-14	0.50526	0.000517139
														-14	0.52632	0.000589875
														-14	0.54737	0.000779974
														-14	0.56842	0.000986207
														-14	0.58947	0.00118
														-14	0.61053	0.00134
														-14	0.63158	0.00146
														-14	0.65263	0.00155
														-14	0.67368	0.00159
														-14	0.69474	0.00159
														-14	0.71579	0.00156
														-14	0.73684	0.00149
														-14	0.7579	0.0014
														-14	0.77895	0.0013
														-14	0.8	0.00119
														-14	0.82105	0.00108
														-14	0.84211	0.000975644
														-14	0.86316	0.000877458
														-14	0.88421	0.000786924
														-14	0.90526	0.00070406
														-14	0.92632	0.000628311
														-14	0.94737	0.000558914
														-14	0.96842	0.000495138
														-14	0.98947	0.000436405
														-14	1.01053	0.000382323
														-14	1.03158	0.000332655
														-14	1.05263	0.000287273
														-14	1.07368	0.000246103
														-14	1.09474	0.000209075
														-14	1.11579	0.000176097
														-14	1.13684	0.00014703
														-14	1.1579	0.000121689
														-14	1.17895	9.98393e-05
														-14	1.2	8.12077e-05
														-14	1.22105	6.54945e-05
														-14	1.24211	5.23857e-05
														-14	1.26316	4.15654e-05
														-14	1.28421	3.2726e-05
														-14	1.30526	2.55768e-05
														-14	1.32632	1.98502e-05
														-14	1.34737	1.5305e-05
														-14	1.36842	1.17289e-05
														-14	1.38947	8.93822e-06
														-14	1.41053	6.77684e-06
														-14	1.43158	5.11445e-06
														-14	1.45263	3.84384e-06
														-14	1.47368	2.87806e-06
														-14	1.49474	2.14758e-06
														-14	1.51579	1.59742e-06
														-14	1.53684	1.18462e-06
														-14	1.5579	8.75882e-07
														-14	1.57895	6.45671e-07
														-14	1.6	4.74492e-07
														-14	1.62105	3.4756e-07
														-14	1.64211	2.53705e-07
														-14	1.66316	1.84516e-07
														-14	1.68421	1.33676e-07
														-14	1.70526	9.64511e-08
														-14	1.72632	6.92973e-08
														-14	1.74737	4.95701e-08
														-14	1.76842	3.52996e-08
														-14	1.78947	2.50227e-08
														-14	1.81053	1.76559e-08
														-14	1.83158	1.24002e-08
														-14	1.85263	8.66864e-09
														-14	1.87368	6.03214e-09
														-14	1.89474	4.17837e-09
														-14	1.91579	2.88127e-09
														-14	1.93684	1.97802e-09
														-14	1.9579	1.35202e-09
														-14	1.97895	9.20182e-10
														-14	2	6.23655e-10
														-14	2.02105	4.20953e-10
														-14	2.04211	2.82995e-10
														-14	2.06316	1.89506e-10
														-14	2.08421	1.26416e-10
														-14	2.10526	8.4014e-11
														-14	2.12632	5.56303e-11
														-14	2.14737	3.67042e-11
														-14	2.16842	2.41321e-11
														-14	2.18947	1.58119e-11
														-14	2.21053	1.03255e-11
														-14	2.23158	6.72047e-12
														-14	2.25263	4.35994e-12
														-14	2.27368	2.81953e-12
														-14	2.29474	1.81765e-12
														-14	2.31579	1.16816e-12
														-14	2.33684	7.48469e-13
														-14	2.3579	4.78125e-13
														-14	2.37895	3.04525e-13
														-14	2.4	1.93389e-13
														-14	2.42105	1.22458e-13
														-14	2.44211	7.73208e-14
														-14	2.46316	4.86827e-14
														-14	2.48421	3.05656e-14
														-14	2.50526	1.91372e-14
														-14	2.52632	1.19487e-14
														-14	2.54737	7.43991e-15
														-14	2.56842	4.61978e-15
														-14	2.58947	2.8608e-15
														-14	2.61053	1.76672e-15
														-14	2.63158	1.08809e-15
														-14	2.65263	6.68304e-16
														-14	2.67368	4.09352e-16
														-14	2.69474	2.50051e-16
														-14	2.71579	1.52323e-16
														-14	2.73684	9.25342e-17
														-14	2.7579	5.60571e-17
														-14	2.77895	3.38644e-17
														-14	2.8	2.04002e-17
														-14	2.82105	1.22544e-17
														-14	2.84211	7.34021e-18
														-14	2.86316	4.38403e-18
														-14	2.88421	2.61083e-18
														-14	2.90526	1.55029e-18
														-14	2.92632	9.17836e-19
														-14	2.94737	5.41786e-19
														-14	2.96842	3.18854e-19
														-14	2.98947	1.87089e-19
														-14	3.01053	1.09442e-19
														-14	3.03158	6.38262e-20
														-14	3.05263	3.7109e-20
														-14	3.07368	2.15089e-20
														-14	3.09474	1.24283e-20
														-14	3.11579	7.15894e-21
														-14	3.13684	4.11081e-21
														-14	3.1579	2.3531e-21
														-14	3.17895	1.34271e-21
														-14	3.2	7.63749e-22
														-14	3.22105	4.33051e-22
														-14	3.24211	2.44762e-22
														-14	3.26316	1.37899e-22
														-14	3.28421	7.74438e-23
														-14	3.30526	4.3353e-23
														-14	3.32632	2.4191e-23
														-14	3.34737	1.34552e-23
														-14	3.36842	7.45972e-24
														-14	3.38947	4.1224e-24
														-14	3.41053	2.27076e-24
														-14	3.43158	1.24676e-24
														-14	3.45263	6.82311e-25
														-14	3.47368	3.72193e-25
														-14	3.49474	2.02367e-25
														-14	3.51579	1.09671e-25
														-14	3.53684	5.92415e-26
														-14	3.5579	3.18962e-26
														-14	3.57895	1.71171e-26
														-14	3.6	9.15577e-27
														-14	3.62105	4.88129e-27
														-14	3.64211	2.59386e-27
														-14	3.66316	1.37382e-27
														-14	3.68421	7.2524e-28
														-14	3.70526	3.81594e-28
														-14	3.72632	2.00119e-28
														-14	3.74737	1.04602e-28
														-14	3.76842	5.44947e-29
														-14	3.78947	2.82964e-29
														-14	3.81053	1.46443e-29
														-14	3.83158	7.55382e-30
														-14	3.85263	3.88349e-30
														-14	3.87368	1.98992e-30
														-14	3.89474	1.01626e-30
														-14	3.91579	5.17282e-31
														-14	3.93684	2.62424e-31
														-14	3.9579	1.32689e-31
														-14	3.97895	6.68675e-32
														-14	4	3.35851e-32
														-14	4.02105	1.68123e-32
														-14	4.04211	8.38796e-33
														-14	4.06316	4.17093e-33
														-14	4.08421	2.06708e-33
														-14	4.10526	1.021e-33
														-14	4.12632	5.0262e-34
														-14	4.14737	2.46603e-34
														-14	4.16842	1.20587e-34
														-14	4.18947	5.87683e-35
														-14	4.21053	2.85449e-35
														-14	4.23158	1.38183e-35
														-14	4.25263	6.66686e-36
														-14	4.27368	3.20574e-36
														-14	4.29474	1.53629e-36
														-14	4.31579	7.33764e-37
														-14	4.33684	3.49283e-37
														-14	4.3579	1.65705e-37
														-14	4.37895	7.83484e-38
														-14	4.4	3.69199e-38
														-14	4.42105	1.73391e-38
														-14	4.44211	8.11572e-39
														-14	4.46316	3.78584e-39
														-14	4.48421	1.76007e-39
														-14	4.50526	8.15517e-40
														-14	4.52632	3.76589e-40
														-14	4.54737	1.73314e-40
														-14	4.56842	7.94939e-41
														-14	4.58947	3.63383e-41
														-14	4.61053	1.65549e-41
														-14	4.63158	7.51654e-42
														-14	4.65263	3.40126e-42
														-14	4.67368	1.53388e-42
														-14	4.69474	6.89405e-43
														-14	4.71579	3.08805e-43
														-14	4.73684	1.37856e-43
														-14	4.7579	6.13327e-44
														-14	4.77895	2.71949e-44
														-14	4.8	1.20174e-44
														-14	4.82105	5.29251e-45
														-14	4.84211	2.32295e-45
														-14	4.86316	1.01612e-45
														-14	4.88421	4.4297e-46
														-14	4.90526	1.92456e-46
														-14	4.92632	8.33324e-47
														-14	4.94737	3.59602e-47
														-14	4.96842	1.54652e-47
														-14	4.98947	6.62848e-48
														-14	5.01053	2.83137e-48
														-14	5.03158	1.20533e-48
														-14	5.05263	5.11371e-49
														-14	5.07368	2.16218e-49
														-14	5.09474	9.1111e-50
														-14	5.11579	3.82625e-50
														-14	5.13684	1.6014e-50
														-14	5.1579	6.67957e-51
														-14	5.17895	2.77665e-51
														-14	5.2	1.15031e-51
														-14	5.22105	4.74932e-52
														-14	5.24211	1.9542e-52
														-14	5.26316	8.01365e-53
														-14	5.28421	3.27501e-53
														-14	5.30526	1.33388e-53
														-14	5.32632	5.4143e-54
														-14	5.34737	2.19022e-54
														-14	5.36842	8.8299e-55
														-14	5.38947	3.54767e-55
														-14	5.41053	1.42054e-55
														-14	5.43158	5.66867e-56
														-14	5.45263	2.2544e-56
														-14	5.47368	8.93511e-57
														-14	5.49474	3.5293e-57
														-14	5.51579	1.38931e-57
														-14	5.53684	5.45038e-58
														-14	5.5579	2.13096e-58
														-14	5.57895	8.30312e-59
														-14	5.6	3.22424e-59
														-14	5.62105	1.24777e-59
														-14	5.64211	4.81235e-60
														-14	5.66316	1.84969e-60
														-14	5.68421	7.08534e-61
														-14	5.70526	2.70483e-61
														-14	5.72632	1.02905e-61
														-14	5.74737	3.9017e-62
														-14	5.76842	1.47431e-62
														-14	5.78947	5.55187e-63
														-14	5.81053	2.08357e-63
														-14	5.83158	7.79283e-64
														-14	5.85263	2.90469e-64
														-14	5.87368	1.079e-64
														-14	5.89474	3.99447e-65
														-14	5.91579	1.47372e-65
														-14	5.93684	5.4186e-66
														-14	5.9579	1.98553e-66
														-14	5.97895	7.25075e-67
														-14	6	2.63879e-67
														-13.95	0	0.00114
														-13.95	0.02105	0.00234
														-13.95	0.04211	0.00329
														-13.95	0.06316	0.00399
														-13.95	0.08421	0.00458
														-13.95	0.10526	0.00508
														-13.95	0.12632	0.00548
														-13.95	0.14737	0.00575
														-13.95	0.16842	0.00582
														-13.95	0.18947	0.00567
														-13.95	0.21053	0.00528
														-13.95	0.23158	0.0047
														-13.95	0.25263	0.00401
														-13.95	0.27368	0.00333
														-13.95	0.29474	0.00278
														-13.95	0.31579	0.00246
														-13.95	0.33684	0.00233
														-13.95	0.3579	0.00228
														-13.95	0.37895	0.00219
														-13.95	0.4	0.002
														-13.95	0.42105	0.00172
														-13.95	0.44211	0.00137
														-13.95	0.46316	0.001
														-13.95	0.48421	0.000683979
														-13.95	0.50526	0.000525941
														-13.95	0.52632	0.000598245
														-13.95	0.54737	0.00078942
														-13.95	0.56842	0.000997747
														-13.95	0.58947	0.00119
														-13.95	0.61053	0.00135
														-13.95	0.63158	0.00148
														-13.95	0.65263	0.00157
														-13.95	0.67368	0.00161
														-13.95	0.69474	0.00162
														-13.95	0.71579	0.00158
														-13.95	0.73684	0.00152
														-13.95	0.7579	0.00143
														-13.95	0.77895	0.00132
														-13.95	0.8	0.00121
														-13.95	0.82105	0.0011
														-13.95	0.84211	0.000997578
														-13.95	0.86316	0.000898029
														-13.95	0.88421	0.000806176
														-13.95	0.90526	0.000722052
														-13.95	0.92632	0.0006451
														-13.95	0.94737	0.000574542
														-13.95	0.96842	0.000509632
														-13.95	0.98947	0.00044978
														-13.95	1.01053	0.000394587
														-13.95	1.03158	0.000343818
														-13.95	1.05263	0.00029735
														-13.95	1.07368	0.000255118
														-13.95	1.09474	0.000217066
														-13.95	1.11579	0.000183111
														-13.95	1.13684	0.000153127
														-13.95	1.1579	0.000126937
														-13.95	1.17895	0.000104313
														-13.95	1.2	8.49839e-05
														-13.95	1.22105	6.8652e-05
														-13.95	1.24211	5.50015e-05
														-13.95	1.26316	4.37128e-05
														-13.95	1.28421	3.44737e-05
														-13.95	1.30526	2.69874e-05
														-13.95	1.32632	2.09797e-05
														-13.95	1.34737	1.62027e-05
														-13.95	1.36842	1.24375e-05
														-13.95	1.38947	9.49395e-06
														-13.95	1.41053	7.21018e-06
														-13.95	1.43158	5.4506e-06
														-13.95	1.45263	4.10338e-06
														-13.95	1.47368	3.07762e-06
														-13.95	1.49474	2.30046e-06
														-13.95	1.51579	1.71414e-06
														-13.95	1.53684	1.27345e-06
														-13.95	1.5579	9.43289e-07
														-13.95	1.57895	6.96666e-07
														-13.95	1.6	5.12952e-07
														-13.95	1.62105	3.76471e-07
														-13.95	1.64211	2.75363e-07
														-13.95	1.66316	2.0068e-07
														-13.95	1.68421	1.45692e-07
														-13.95	1.70526	1.05345e-07
														-13.95	1.72632	7.58514e-08
														-13.95	1.74737	5.43778e-08
														-13.95	1.76842	3.88096e-08
														-13.95	1.78947	2.75727e-08
														-13.95	1.81053	1.94994e-08
														-13.95	1.83158	1.37263e-08
														-13.95	1.85263	9.61795e-09
														-13.95	1.87368	6.70832e-09
														-13.95	1.89474	4.65766e-09
														-13.95	1.91579	3.21935e-09
														-13.95	1.93684	2.21537e-09
														-13.95	1.9579	1.51787e-09
														-13.95	1.97895	1.03555e-09
														-13.95	2	7.03547e-10
														-13.95	2.02105	4.76035e-10
														-13.95	2.04211	3.2081e-10
														-13.95	2.06316	2.15358e-10
														-13.95	2.08421	1.44018e-10
														-13.95	2.10526	9.59511e-11
														-13.95	2.12632	6.36943e-11
														-13.95	2.14737	4.2131e-11
														-13.95	2.16842	2.77707e-11
														-13.95	2.18947	1.82427e-11
														-13.95	2.21053	1.19436e-11
														-13.95	2.23158	7.79387e-12
														-13.95	2.25263	5.06957e-12
														-13.95	2.27368	3.2871e-12
														-13.95	2.29474	2.12471e-12
														-13.95	2.31579	1.36916e-12
														-13.95	2.33684	8.79624e-13
														-13.95	2.3579	5.63436e-13
														-13.95	2.37895	3.59844e-13
														-13.95	2.4	2.29152e-13
														-13.95	2.42105	1.45507e-13
														-13.95	2.44211	9.21323e-14
														-13.95	2.46316	5.81725e-14
														-13.95	2.48421	3.66279e-14
														-13.95	2.50526	2.29988e-14
														-13.95	2.52632	1.44014e-14
														-13.95	2.54737	8.99331e-15
														-13.95	2.56842	5.60083e-15
														-13.95	2.58947	3.47862e-15
														-13.95	2.61053	2.15471e-15
														-13.95	2.63158	1.33105e-15
														-13.95	2.65263	8.20029e-16
														-13.95	2.67368	5.03834e-16
														-13.95	2.69474	3.08721e-16
														-13.95	2.71579	1.88652e-16
														-13.95	2.73684	1.14966e-16
														-13.95	2.7579	6.98684e-17
														-13.95	2.77895	4.23438e-17
														-13.95	2.8	2.5591e-17
														-13.95	2.82105	1.54229e-17
														-13.95	2.84211	9.26863e-18
														-13.95	2.86316	5.55426e-18
														-13.95	2.88421	3.31886e-18
														-13.95	2.90526	1.97739e-18
														-13.95	2.92632	1.1747e-18
														-13.95	2.94737	6.95803e-19
														-13.95	2.96842	4.1092e-19
														-13.95	2.98947	2.41953e-19
														-13.95	3.01053	1.42037e-19
														-13.95	3.03158	8.31298e-20
														-13.95	3.05263	4.85055e-20
														-13.95	3.07368	2.82161e-20
														-13.95	3.09474	1.63632e-20
														-13.95	3.11579	9.46009e-21
														-13.95	3.13684	5.45224e-21
														-13.95	3.1579	3.13257e-21
														-13.95	3.17895	1.79418e-21
														-13.95	3.2	1.0244e-21
														-13.95	3.22105	5.83047e-22
														-13.95	3.24211	3.308e-22
														-13.95	3.26316	1.8709e-22
														-13.95	3.28421	1.05477e-22
														-13.95	3.30526	5.92761e-23
														-13.95	3.32632	3.3206e-23
														-13.95	3.34737	1.85423e-23
														-13.95	3.36842	1.0321e-23
														-13.95	3.38947	5.72642e-24
														-13.95	3.41053	3.16701e-24
														-13.95	3.43158	1.74589e-24
														-13.95	3.45263	9.59365e-25
														-13.95	3.47368	5.2547e-25
														-13.95	3.49474	2.86885e-25
														-13.95	3.51579	1.56121e-25
														-13.95	3.53684	8.46848e-26
														-13.95	3.5579	4.57868e-26
														-13.95	3.57895	2.46753e-26
														-13.95	3.6	1.32548e-26
														-13.95	3.62105	7.09686e-27
														-13.95	3.64211	3.78742e-27
														-13.95	3.66316	2.01466e-27
														-13.95	3.68421	1.06817e-27
														-13.95	3.70526	5.64495e-28
														-13.95	3.72632	2.97341e-28
														-13.95	3.74737	1.56108e-28
														-13.95	3.76842	8.16905e-29
														-13.95	3.78947	4.26079e-29
														-13.95	3.81053	2.21503e-29
														-13.95	3.83158	1.14773e-29
														-13.95	3.85263	5.92748e-30
														-13.95	3.87368	3.05118e-30
														-13.95	3.89474	1.56543e-30
														-13.95	3.91579	8.00502e-31
														-13.95	3.93684	4.07997e-31
														-13.95	3.9579	2.0726e-31
														-13.95	3.97895	1.04938e-31
														-13.95	4	5.29561e-32
														-13.95	4.02105	2.66353e-32
														-13.95	4.04211	1.33524e-32
														-13.95	4.06316	6.67141e-33
														-13.95	4.08421	3.32226e-33
														-13.95	4.10526	1.64895e-33
														-13.95	4.12632	8.1571e-34
														-13.95	4.14737	4.02179e-34
														-13.95	4.16842	1.97632e-34
														-13.95	4.18947	9.67939e-35
														-13.95	4.21053	4.72489e-35
														-13.95	4.23158	2.29872e-35
														-13.95	4.25263	1.11463e-35
														-13.95	4.27368	5.38678e-36
														-13.95	4.29474	2.59463e-36
														-13.95	4.31579	1.24558e-36
														-13.95	4.33684	5.95956e-37
														-13.95	4.3579	2.84188e-37
														-13.95	4.37895	1.35065e-37
														-13.95	4.4	6.39778e-38
														-13.95	4.42105	3.02037e-38
														-13.95	4.44211	1.42114e-38
														-13.95	4.46316	6.66438e-39
														-13.95	4.48421	3.11477e-39
														-13.95	4.50526	1.4509e-39
														-13.95	4.52632	6.73582e-40
														-13.95	4.54737	3.11665e-40
														-13.95	4.56842	1.43723e-40
														-13.95	4.58947	6.60556e-41
														-13.95	4.61053	3.02575e-41
														-13.95	4.63158	1.38133e-41
														-13.95	4.65263	6.28499e-42
														-13.95	4.67368	2.85004e-42
														-13.95	4.69474	1.28807e-42
														-13.95	4.71579	5.80182e-43
														-13.95	4.73684	2.60454e-43
														-13.95	4.7579	1.16529e-43
														-13.95	4.77895	5.19612e-44
														-13.95	4.8	2.3092e-44
														-13.95	4.82105	1.02278e-44
														-13.95	4.84211	4.51481e-45
														-13.95	4.86316	1.98625e-45
														-13.95	4.88421	8.70897e-46
														-13.95	4.90526	3.80571e-46
														-13.95	4.92632	1.65745e-46
														-13.95	4.94737	7.19422e-47
														-13.95	4.96842	3.11216e-47
														-13.95	4.98947	1.34176e-47
														-13.95	5.01053	5.76533e-48
														-13.95	5.03158	2.46893e-48
														-13.95	5.05263	1.05372e-48
														-13.95	5.07368	4.48209e-49
														-13.95	5.09474	1.90007e-49
														-13.95	5.11579	8.0277e-50
														-13.95	5.13684	3.38024e-50
														-13.95	5.1579	1.41853e-50
														-13.95	5.17895	5.93281e-51
														-13.95	5.2	2.47296e-51
														-13.95	5.22105	1.02732e-51
														-13.95	5.24211	4.25333e-52
														-13.95	5.26316	1.75503e-52
														-13.95	5.28421	7.21725e-53
														-13.95	5.30526	2.95795e-53
														-13.95	5.32632	1.20821e-53
														-13.95	5.34737	4.91843e-54
														-13.95	5.36842	1.99545e-54
														-13.95	5.38947	8.06842e-55
														-13.95	5.41053	3.25137e-55
														-13.95	5.43158	1.3058e-55
														-13.95	5.45263	5.22656e-56
														-13.95	5.47368	2.08491e-56
														-13.95	5.49474	8.28873e-57
														-13.95	5.51579	3.28413e-57
														-13.95	5.53684	1.29683e-57
														-13.95	5.5579	5.10357e-58
														-13.95	5.57895	2.00169e-58
														-13.95	5.6	7.82435e-59
														-13.95	5.62105	3.0481e-59
														-13.95	5.64211	1.18343e-59
														-13.95	5.66316	4.57911e-60
														-13.95	5.68421	1.76584e-60
														-13.95	5.70526	6.78656e-61
														-13.95	5.72632	2.59943e-61
														-13.95	5.74737	9.92279e-62
														-13.95	5.76842	3.77502e-62
														-13.95	5.78947	1.43131e-62
														-13.95	5.81053	5.40847e-63
														-13.95	5.83158	2.03678e-63
														-13.95	5.85263	7.64439e-64
														-13.95	5.87368	2.85936e-64
														-13.95	5.89474	1.06592e-64
[truncated: 242,819+ more rows]

## Sheet: Figure 3
Figure 3A	CH4 (%)	H2 (%)	CO (%)			Figure 3B	CH4 (%)	H2 (%)	CO (%)	CO2(%)	coking (%)		Figure 3C		AD MoNi Alloy		Ni/SBA-15				Figure 3D	CH4 (%)	H2 (%)	CO (%)
x-axis	y-axis	y-axis	y-axis			x-axis	y-axis	y-axis	y-axis	y-axis	y-axis			x-axis	y-axis		y-axis				x-axis	y-axis	y-axis	y-axis
(a.u)	Intensity(a.u)	Intensity(a.u)	Intensity(a.u)			Time（min）								Time (min)	ratio(a.u.)	Time (min)	ratio(a.u.)
Ni/SBA-15	97.2869	86.7281	90.832			50	95.1567	98.2785	97.6533	1.76761	0.5791			50	2.0128	5.5	1.90964				SBA-15	2.3	35.8	34.9186
AD MoNi Alloy	95.1567	98.2785	97.6533			100	94.5836	98.389	98.3646	1.44616	0.18922			100	2.0005	16.5	1.91056				MoO3/SBA-15	6.9	16.5681	22.5076
5Ni1Mo/SBA-15	31.6733	91.5675	92.2855			150	94.0888	98.4858	97.6122	1.7119	0.67594			150	2.0179	27.5	1.90895				NiO/SBA-15	16.8	18.0722	17.0824
						200	93.382	98.0835	97.154	1.9736	0.87241			200	2.01913	38.5	1.90992
						250	93.4455	98.5559	98.0978	1.98865	-0.08642			250	2.00934	49.5	1.91032
						300	91.8115	97.7134	98.7251	2.00339	-0.72853			300	1.9795	60.5	1.90952
						350	91.7647	98.3414	97.0666	2.30195	0.63145			350	2.02627	71.5	1.90952
						400	91.847	98.8805	97.3768	2.49949	0.12374			400	2.03088	82.5	1.9067
						450	91.7615	98.686	96.8732	2.69401	0.4328			450	2.03743	93.5	1.90958
						500	90.9149	98.4318	96.3222	2.99035	0.68746			500	2.0438	104.5	1.90879
						550	91.3195	98.501	97.4038	2.80358	-0.20734			550	2.02253	115.5	1.90913
						600	90.6182	98.8616	96.8982	2.58485	0.51697			600	2.04052	126.5	1.91017
						650	90.8992	98.5814	96.3065	2.97012	0.72335			650	2.04724	137.5	1.91101
						700	90.9077	97.9172	97.0356	2.62766	0.3367			700	2.01817	148.5	1.91062
						750	90.2416	97.9818	95.9994	2.69956	1.30105			750	2.0413	159.5	1.91009
						800	89.7046	98.4203	96.8915	2.48377	0.62478			800	2.03156	170.5	1.9111
						850	89.9732	98.4804	96.1119	2.76096	1.12709			850	2.04929	181.5	1.90938
						900	89.7223	97.9545	97.3695	3.1243	-0.49379			900	2.01202	192.5	1.90901
						950	89.5862	99.4727	97.4601	2.68181	-0.14193			950	2.0413	203.5	1.90812
						1000	89.5277	98.3282	96.0333	2.99769	0.96902			1000	2.04779	214.5	1.89119
						1050	88.8759	97.221	95.862	2.70973	1.42824			1050	2.02835	225.5	1.89197
						1100	89.1385	99.0042	97.4732	1.91993	0.60688			1100	2.03141	236.5	1.89086
						1150	89.0738	96.3463	96.4662	2.08598	1.44777			1150	1.99751	247.5	1.89481
						1200	88.5876	96.9077	95.7882	2.08958	2.12223			1200	2.02338	258.5	1.89574

## Sheet: Figure 4
Figure 4A	Hydrogen	Carbon monoxide	Methane	Oxygen	Carbon dioxide	Water			Figure 4B	CH4 (%)	CO2 (%)	H2 (%)	CO (%)
x-axis	y-axis	y-axis	y-axis	y-axis	y-axis	y-axis			x-axis	y-axis	y-axis	y-axis	y-axis
Time（min）	Intensity(a.u)	Intensity(a.u)	Intensity(a.u)	Intensity(a.u)	Intensity(a.u)	Intensity(a.u)
0	6.44693e-06	2.89545e-06	9.74212e-07	4.20749e-07	3.57575e-08	2.70562e-07			DRM	23.783	29.4854	84.6597	99.9995
0.11111	6.45152e-06	2.89672e-06	9.75056e-07	4.21123e-07	3.59602e-08	2.70734e-07			SRM	24.9278	--	100.784	81.3882
0.22222	6.4347e-06	2.89737e-06	9.77156e-07	4.20749e-07	3.61614e-08	2.70766e-07			DRM+SRM	24.1614	22.0122	97.871	97.9397
0.33333	6.42859e-06	2.89673e-06	9.76731e-07	4.20749e-07	3.62428e-08	2.70832e-07
0.44444	6.43625e-06	2.89097e-06	9.80094e-07	4.20623e-07	3.63387e-08	2.71101e-07
0.55556	6.42707e-06	2.89353e-06	9.79675e-07	4.20623e-07	3.63771e-08	2.71116e-07
0.66667	6.42555e-06	2.89032e-06	9.8135e-07	4.20373e-07	3.64155e-08	2.71258e-07
0.77778	6.43623e-06	2.88906e-06	9.80931e-07	4.20749e-07	3.64486e-08	2.7134e-07
0.88889	6.42402e-06	2.88522e-06	9.80931e-07	4.20499e-07	3.63964e-08	2.71489e-07
1	6.42859e-06	2.89353e-06	9.8135e-07	4.20499e-07	3.64063e-08	2.71593e-07
1.11111	6.42709e-06	2.89353e-06	9.83031e-07	4.20249e-07	3.64017e-08	2.71788e-07
1.22222	6.4347e-06	2.88457e-06	9.8345e-07	4.20373e-07	3.63917e-08	2.71951e-07
1.33333	6.40877e-06	2.89161e-06	9.80094e-07	4.20373e-07	3.64209e-08	2.72117e-07
1.44444	6.4118e-06	2.89417e-06	9.8345e-07	4.20373e-07	3.63579e-08	2.72123e-07
1.55556	6.39655e-06	2.89161e-06	9.84712e-07	4.20123e-07	3.63917e-08	2.72153e-07
1.66667	6.41639e-06	2.89481e-06	9.82187e-07	4.20499e-07	3.63725e-08	2.72369e-07
1.77778	6.39652e-06	2.88841e-06	9.8345e-07	4.20123e-07	3.63917e-08	2.72631e-07
1.88889	6.4225e-06	2.89672e-06	9.80512e-07	4.20249e-07	3.64201e-08	2.72856e-07
2	6.41027e-06	2.88777e-06	9.8135e-07	4.20249e-07	3.64009e-08	2.73042e-07
2.11111	6.39655e-06	2.89097e-06	9.80512e-07	4.20249e-07	3.63341e-08	2.73109e-07
2.22222	6.38891e-06	2.88841e-06	9.8555e-07	4.19999e-07	3.63096e-08	2.73228e-07
2.33333	6.39652e-06	2.88649e-06	9.77994e-07	4.20373e-07	3.62811e-08	2.7337e-07
2.44444	6.38434e-06	2.88586e-06	9.82612e-07	4.20499e-07	3.63196e-08	2.73563e-07
2.55556	6.40568e-06	2.88265e-06	9.83869e-07	4.20123e-07	3.63196e-08	2.73802e-07
2.66667	6.39959e-06	2.8897e-06	9.80519e-07	4.20123e-07	3.63487e-08	2.7396e-07
2.77778	6.38434e-06	2.88713e-06	9.80094e-07	4.20249e-07	3.63626e-08	2.7449e-07
2.88889	6.40568e-06	2.89161e-06	9.82612e-07	4.20623e-07	3.63295e-08	2.74654e-07
3	6.3828e-06	2.89481e-06	9.83869e-07	4.20749e-07	3.63295e-08	2.74811e-07
3.11111	6.40111e-06	2.89097e-06	9.8555e-07	4.20499e-07	3.63679e-08	2.7493e-07
3.22222	6.40111e-06	2.89289e-06	9.86387e-07	4.20499e-07	3.62336e-08	2.75064e-07
3.33333	6.38125e-06	2.89034e-06	9.83037e-07	4.20249e-07	3.62811e-08	2.75238e-07
3.44444	6.37973e-06	2.89226e-06	9.8345e-07	4.20373e-07	3.62474e-08	2.75131e-07
3.55556	6.38125e-06	2.89481e-06	9.82187e-07	4.19999e-07	3.63104e-08	2.75626e-07
3.66667	6.3935e-06	2.88586e-06	9.8345e-07	4.20123e-07	3.62236e-08	2.75677e-07
3.77778	6.3843e-06	2.88841e-06	9.82612e-07	4.20499e-07	3.61806e-08	2.75849e-07
3.88889	6.37514e-06	2.8897e-06	9.81356e-07	4.20249e-07	3.61944e-08	2.75886e-07
4	6.36448e-06	2.8897e-06	9.79675e-07	4.20249e-07	3.61944e-08	2.75939e-07
4.11111	6.37057e-06	2.88841e-06	9.80931e-07	4.20249e-07	3.61798e-08	2.76051e-07
4.22222	6.38125e-06	2.88521e-06	9.81356e-07	4.19873e-07	3.61322e-08	2.76088e-07
4.33333	6.36907e-06	2.88522e-06	9.8135e-07	4.20123e-07	3.61421e-08	2.76109e-07
4.44444	6.366e-06	2.88713e-06	9.83031e-07	4.20249e-07	3.61568e-08	2.76423e-07
4.55556	6.38127e-06	2.88073e-06	9.78413e-07	4.20249e-07	3.6113e-08	2.7649e-07
4.66667	6.34614e-06	2.8865e-06	9.80094e-07	4.20123e-07	3.61468e-08	2.76542e-07
4.77778	6.37209e-06	2.89226e-06	9.84706e-07	4.19873e-07	3.61421e-08	2.76656e-07
4.88889	6.37364e-06	2.8833e-06	9.82187e-07	4.19999e-07	3.61038e-08	2.76931e-07
5	6.37209e-06	2.88778e-06	9.82194e-07	4.19999e-07	3.61376e-08	2.76931e-07
5.11111	6.37973e-06	2.88265e-06	9.79256e-07	4.20249e-07	3.60608e-08	2.77066e-07
5.22222	6.36293e-06	2.88522e-06	9.80094e-07	4.20499e-07	3.60462e-08	2.77267e-07
5.33333	6.35684e-06	2.8865e-06	9.79669e-07	4.19873e-07	3.60838e-08	2.77297e-07
5.44444	6.37364e-06	2.88202e-06	9.78831e-07	4.19999e-07	3.60938e-08	2.77759e-07
5.55556	6.3935e-06	2.88521e-06	9.8345e-07	4.20123e-07	3.60216e-08	2.77834e-07
5.66667	6.36598e-06	2.88905e-06	9.81775e-07	4.20123e-07	3.6027e-08	2.77863e-07
5.77778	6.3385e-06	2.87882e-06	9.78837e-07	4.19373e-07	3.60124e-08	2.78036e-07
5.88889	6.36905e-06	2.88905e-06	9.78831e-07	4.19749e-07	3.60078e-08	2.78066e-07
6	6.36448e-06	2.88137e-06	9.79669e-07	4.20123e-07	3.59694e-08	2.78186e-07
6.11111	6.35986e-06	2.88265e-06	9.80519e-07	4.19873e-07	3.59118e-08	2.78162e-07
6.22222	6.35682e-06	2.88586e-06	9.77156e-07	4.19999e-07	3.59402e-08	2.78214e-07
6.33333	6.36141e-06	2.88202e-06	9.80512e-07	4.19749e-07	3.59548e-08	2.78394e-07
6.44444	6.36293e-06	2.88457e-06	9.79256e-07	4.20123e-07	3.5964e-08	2.7858e-07
6.55556	6.35225e-06	2.88586e-06	9.82187e-07	4.19623e-07	3.59264e-08	2.78536e-07
6.66667	6.34155e-06	2.8769e-06	9.79669e-07	4.19499e-07	3.60216e-08	2.79029e-07
6.77778	6.3828e-06	2.88457e-06	9.80519e-07	4.19373e-07	3.59594e-08	2.79111e-07
6.88889	6.35836e-06	2.8769e-06	9.7715e-07	4.19749e-07	3.59794e-08	2.7923e-07
7	6.37211e-06	2.8769e-06	9.80512e-07	4.19749e-07	3.60024e-08	2.79283e-07
7.11111	6.38125e-06	2.88202e-06	9.78837e-07	4.19749e-07	3.60362e-08	2.79477e-07
7.22222	6.35836e-06	2.88202e-06	9.82612e-07	4.19123e-07	3.60216e-08	2.79738e-07
7.33333	6.37364e-06	2.88457e-06	9.79256e-07	4.19623e-07	3.6017e-08	2.79887e-07
7.44444	6.37211e-06	2.88202e-06	9.84706e-07	4.19373e-07	3.60078e-08	2.80163e-07
7.55556	6.36141e-06	2.88138e-06	9.84294e-07	4.19623e-07	3.60224e-08	2.80364e-07
7.66667	6.37057e-06	2.88009e-06	9.81775e-07	4.19249e-07	3.59932e-08	2.8059e-07
7.77778	6.35991e-06	2.8833e-06	9.77575e-07	4.19373e-07	3.60654e-08	2.80478e-07
7.88889	6.35836e-06	2.88457e-06	9.80519e-07	4.19623e-07	3.60554e-08	2.80641e-07
8	6.3492e-06	2.88393e-06	9.76312e-07	4.19373e-07	3.60608e-08	2.80739e-07
8.11111	6.35682e-06	2.88522e-06	9.82187e-07	4.19749e-07	3.60746e-08	2.8091e-07
8.22222	6.34614e-06	2.87753e-06	9.76312e-07	4.19123e-07	3.62381e-08	2.81238e-07
8.33333	6.33698e-06	2.87946e-06	9.78413e-07	4.18873e-07	3.61714e-08	2.8141e-07
8.44444	6.34766e-06	2.87817e-06	9.78413e-07	4.18749e-07	3.61514e-08	2.81552e-07
8.55556	6.3553e-06	2.87753e-06	9.80094e-07	4.18873e-07	3.61514e-08	2.8167e-07
8.66667	6.37516e-06	2.8801e-06	9.78413e-07	4.18623e-07	3.62136e-08	2.82051e-07
8.77778	6.35225e-06	2.8769e-06	9.79675e-07	4.18249e-07	3.64247e-08	2.82493e-07
8.88889	6.36141e-06	2.8737e-06	9.79669e-07	4.18123e-07	3.63917e-08	2.82374e-07
9	6.36907e-06	2.8769e-06	9.8345e-07	4.18499e-07	3.61468e-08	2.82404e-07
9.11111	6.3385e-06	2.87433e-06	9.79669e-07	4.18623e-07	3.61614e-08	2.82291e-07
9.22222	6.34157e-06	2.8833e-06	9.76731e-07	4.18499e-07	3.6166e-08	2.82568e-07
9.33333	6.35225e-06	2.87753e-06	9.8135e-07	4.18373e-07	3.61951e-08	2.8288e-07
9.44444	6.34768e-06	2.8737e-06	9.79256e-07	4.18249e-07	3.65353e-08	2.83194e-07
9.55556	6.35684e-06	2.87306e-06	9.79669e-07	4.17873e-07	3.64301e-08	2.83202e-07
9.66667	6.3538e-06	2.88137e-06	9.76319e-07	4.18123e-07	3.63917e-08	2.83522e-07
9.77778	6.37057e-06	2.87242e-06	9.82194e-07	4.18123e-07	3.63196e-08	2.83666e-07
9.88889	6.366e-06	2.87753e-06	9.82187e-07	4.18123e-07	3.63434e-08	2.83799e-07
10	6.395e-06	2.87178e-06	9.85131e-07	4.18249e-07	3.62719e-08	2.83956e-07
10.1111	6.37057e-06	2.87753e-06	9.80519e-07	4.18623e-07	3.62566e-08	2.83904e-07
10.2222	6.37057e-06	2.87562e-06	9.8555e-07	4.18499e-07	3.62811e-08	2.83859e-07
10.3333	6.35225e-06	2.8705e-06	9.80094e-07	4.18999e-07	3.62566e-08	2.83851e-07
10.4444	6.34614e-06	2.87817e-06	9.78837e-07	4.18749e-07	3.61944e-08	2.83962e-07
10.5556	6.33241e-06	2.87881e-06	9.78837e-07	4.18373e-07	3.62904e-08	2.83792e-07
10.6667	6.34768e-06	2.8737e-06	9.77575e-07	4.18373e-07	3.62811e-08	2.83688e-07
10.7778	6.33543e-06	2.8705e-06	9.77994e-07	4.18249e-07	3.62619e-08	2.83723e-07
10.8889	6.34614e-06	2.8769e-06	9.80519e-07	4.18249e-07	3.63334e-08	2.83761e-07
11	6.33852e-06	2.87113e-06	9.8135e-07	4.17873e-07	3.63057e-08	2.83836e-07
11.1111	6.33698e-06	2.87114e-06	9.80931e-07	4.17999e-07	3.63671e-08	2.84082e-07
11.2222	6.3202e-06	2.87625e-06	9.77994e-07	4.18623e-07	3.63479e-08	2.84217e-07
11.3333	6.35073e-06	2.87242e-06	9.83037e-07	4.17873e-07	3.63679e-08	2.84313e-07
11.4444	6.3538e-06	2.86922e-06	9.83037e-07	4.17999e-07	3.63725e-08	2.84277e-07
11.5556	6.33393e-06	2.87498e-06	9.79256e-07	4.17999e-07	3.63917e-08	2.84397e-07
11.6667	6.35073e-06	2.87498e-06	9.81775e-07	4.18123e-07	3.63964e-08	2.84539e-07
11.7778	6.34157e-06	2.87113e-06	9.80931e-07	4.17999e-07	3.64155e-08	2.84702e-07
11.8889	6.32782e-06	2.8705e-06	9.80512e-07	4.17749e-07	3.64401e-08	2.85039e-07
12	6.31105e-06	2.8705e-06	9.83031e-07	4.17623e-07	3.64585e-08	2.85099e-07
12.1111	6.33086e-06	2.86922e-06	9.78413e-07	4.17623e-07	3.65407e-08	2.85352e-07
12.2222	6.33086e-06	2.8705e-06	9.83031e-07	4.17623e-07	3.65307e-08	2.85434e-07
12.3333	6.32936e-06	2.87562e-06	9.79256e-07	4.17873e-07	3.65254e-08	2.85553e-07
12.4444	6.3202e-06	2.8673e-06	9.78837e-07	4.18123e-07	3.64877e-08	2.85688e-07
12.5556	6.3217e-06	2.87242e-06	9.80094e-07	4.17499e-07	3.64969e-08	2.86e-07
12.6667	6.33239e-06	2.86346e-06	9.79256e-07	4.17623e-07	3.66029e-08	2.85859e-07
12.7778	6.31561e-06	2.86602e-06	9.81775e-07	4.17749e-07	3.65545e-08	2.86009e-07
12.8889	6.33852e-06	2.86922e-06	9.82194e-07	4.17749e-07	3.65499e-08	2.86128e-07
13	6.31714e-06	2.8641e-06	9.77575e-07	4.17749e-07	3.65929e-08	2.86121e-07
13.1111	6.3217e-06	2.86217e-06	9.80931e-07	4.17623e-07	3.66167e-08	2.86202e-07
13.2222	6.33393e-06	2.86922e-06	9.8345e-07	4.17499e-07	3.66704e-08	2.86308e-07
13.3333	6.3217e-06	2.86793e-06	9.8135e-07	4.17499e-07	3.66505e-08	2.86569e-07
13.4444	6.31711e-06	2.86858e-06	9.77987e-07	4.17749e-07	3.67749e-08	2.86987e-07
13.5556	6.33698e-06	2.86026e-06	9.82612e-07	4.17123e-07	3.67511e-08	2.86987e-07
13.6667	6.32782e-06	2.86922e-06	9.77987e-07	4.17623e-07	3.67895e-08	2.8701e-07
13.7778	6.32477e-06	2.86347e-06	9.80931e-07	4.17623e-07	3.67756e-08	2.8721e-07
13.8889	6.31714e-06	2.86985e-06	9.80519e-07	4.17749e-07	3.68286e-08	2.8745e-07
14	6.31409e-06	2.86666e-06	9.80931e-07	4.17373e-07	3.67895e-08	2.87479e-07
14.1111	6.3095e-06	2.86218e-06	9.80931e-07	4.17623e-07	3.67611e-08	2.87673e-07
14.2222	6.31714e-06	2.86922e-06	9.80512e-07	4.17373e-07	3.68432e-08	2.87838e-07
14.3333	6.32018e-06	2.86666e-06	9.82612e-07	4.17123e-07	3.68424e-08	2.87784e-07
14.4444	6.30643e-06	2.86793e-06	9.83037e-07	4.17123e-07	3.69339e-08	2.88031e-07
14.5556	6.30643e-06	2.86601e-06	9.80519e-07	4.17123e-07	3.69438e-08	2.88143e-07
14.6667	6.29577e-06	2.8641e-06	9.82612e-07	4.16999e-07	3.69146e-08	2.88374e-07
14.7778	6.30491e-06	2.86218e-06	9.84294e-07	4.16999e-07	3.69339e-08	2.88428e-07
14.8889	6.30339e-06	2.86473e-06	9.78413e-07	4.17373e-07	3.68709e-08	2.88681e-07
15	6.27591e-06	2.86282e-06	9.78413e-07	4.16873e-07	3.69438e-08	2.88801e-07
15.1111	6.31866e-06	2.86346e-06	9.82612e-07	4.16623e-07	3.68954e-08	2.88906e-07
15.2222	6.282e-06	2.86026e-06	9.81775e-07	4.16499e-07	3.6963e-08	2.88876e-07
15.3333	6.29882e-06	2.86922e-06	9.83037e-07	4.16623e-07	3.7284e-08	2.89024e-07
15.4444	6.29118e-06	2.85322e-06	9.84294e-07	4.16623e-07	3.79566e-08	2.89278e-07
15.5556	6.253e-06	2.86026e-06	9.92269e-07	4.16749e-07	3.87575e-08	2.88994e-07
15.6667	6.23468e-06	2.85322e-06	9.97731e-07	4.16123e-07	3.96159e-08	2.88957e-07
15.7778	6.19039e-06	2.84618e-06	9.99412e-07	4.16123e-07	4.04176e-08	2.8877e-07
15.8889	6.19191e-06	2.84107e-06	1.00613e-06	4.15623e-07	4.10856e-08	2.88494e-07
16	6.15375e-06	2.83146e-06	1.01032e-06	4.15249e-07	4.19871e-08	2.88501e-07
16.1111	6.13848e-06	2.83594e-06	1.01663e-06	4.15499e-07	4.2702e-08	2.88726e-07
16.2222	6.11405e-06	2.82698e-06	1.02167e-06	4.14749e-07	4.34652e-08	2.88547e-07
16.3333	6.10182e-06	2.82379e-06	1.02964e-06	4.14373e-07	4.41271e-08	2.8839e-07
16.4444	6.06061e-06	2.8225e-06	1.02796e-06	4.14373e-07	4.48574e-08	2.88173e-07
16.5556	6.06823e-06	2.81547e-06	1.03426e-06	4.14249e-07	4.5553e-08	2.87934e-07
16.6667	6.03923e-06	2.81611e-06	1.03972e-06	4.14373e-07	4.63063e-08	2.87881e-07
16.7778	6.027e-06	2.80907e-06	1.04182e-06	4.13623e-07	4.70887e-08	2.87778e-07
16.8889	5.99952e-06	2.80588e-06	1.05064e-06	4.13749e-07	4.78612e-08	2.87636e-07
17	5.99189e-06	2.80395e-06	1.05736e-06	4.12999e-07	4.84847e-08	2.8724e-07
17.1111	5.96286e-06	2.80204e-06	1.05987e-06	4.13123e-07	4.92679e-08	2.86898e-07
17.2222	5.95066e-06	2.79627e-06	1.06533e-06	4.12749e-07	5.0045e-08	2.86882e-07
17.3333	5.9262e-06	2.78539e-06	1.06617e-06	4.12373e-07	5.07269e-08	2.86636e-07
17.4444	5.91248e-06	2.78924e-06	1.07037e-06	4.12499e-07	5.14747e-08	2.8642e-07
17.5556	5.88805e-06	2.78988e-06	1.07709e-06	4.12249e-07	5.22479e-08	2.86501e-07
17.6667	5.88652e-06	2.78475e-06	1.07877e-06	4.12123e-07	5.29052e-08	2.86278e-07
17.7778	5.85293e-06	2.78091e-06	1.08633e-06	4.11623e-07	5.37161e-08	2.86218e-07
17.8889	5.8407e-06	2.77643e-06	1.09054e-06	4.11499e-07	5.44456e-08	2.86082e-07
18	5.8132e-06	2.76491e-06	1.09809e-06	4.11123e-07	5.52756e-08	2.85724e-07
18.1111	5.79948e-06	2.76555e-06	1.09893e-06	4.11499e-07	5.59959e-08	2.85591e-07
18.2222	5.78573e-06	2.76044e-06	1.10061e-06	4.10873e-07	5.68259e-08	2.85569e-07
18.3333	5.75977e-06	2.75916e-06	1.10564e-06	4.10873e-07	5.76805e-08	2.85172e-07
18.4444	5.74605e-06	2.75276e-06	1.10943e-06	4.10749e-07	5.84484e-08	2.84963e-07
18.5556	5.7323e-06	2.75084e-06	1.11489e-06	4.10249e-07	5.92692e-08	2.84844e-07
18.6667	5.68498e-06	2.74508e-06	1.11951e-06	4.09999e-07	6.00701e-08	2.84576e-07
18.7778	5.69414e-06	2.74828e-06	1.12371e-06	4.09499e-07	6.09055e-08	2.84298e-07
18.8889	5.67732e-06	2.73931e-06	1.13211e-06	4.09499e-07	6.17448e-08	2.8418e-07
19	5.63152e-06	2.73164e-06	1.13714e-06	4.08749e-07	6.25849e-08	2.84008e-07
19.1111	5.62386e-06	2.72397e-06	1.13757e-06	4.08749e-07	6.34579e-08	2.83822e-07
19.2222	5.62541e-06	2.71884e-06	1.14554e-06	4.08623e-07	6.42695e-08	2.83544e-07
19.3333	5.59945e-06	2.72268e-06	1.15268e-06	4.08623e-07	6.52247e-08	2.83687e-07
19.4444	5.56586e-06	2.71309e-06	1.15352e-06	4.08623e-07	6.60402e-08	2.83358e-07
19.5556	5.55668e-06	2.71949e-06	1.16191e-06	4.07873e-07	6.69424e-08	2.83448e-07
19.6667	5.5338e-06	2.71181e-06	1.1657e-06	4.07623e-07	6.78309e-08	2.83179e-07
19.7778	5.50782e-06	2.70669e-06	1.17326e-06	4.07623e-07	6.87469e-08	2.82986e-07
19.8889	5.48798e-06	2.7086e-06	1.17535e-06	4.07123e-07	6.96591e-08	2.82858e-07
20	5.4605e-06	2.69773e-06	1.17787e-06	4.06749e-07	7.06381e-08	2.82732e-07
20.1111	5.43607e-06	2.6907e-06	1.18292e-06	4.06749e-07	7.13868e-08	2.83067e-07
20.2222	5.43607e-06	2.69133e-06	1.18964e-06	4.06373e-07	7.25386e-08	2.82978e-07
20.3333	5.40093e-06	2.6811e-06	1.19804e-06	4.06373e-07	7.34307e-08	2.82896e-07
20.4444	5.3597e-06	2.6811e-06	1.20056e-06	4.05873e-07	7.43471e-08	2.82583e-07
20.5556	5.33834e-06	2.67213e-06	1.20265e-06	4.06123e-07	7.53557e-08	2.82448e-07
20.6667	5.31391e-06	2.6715e-06	1.21399e-06	4.05749e-07	7.62914e-08	2.82074e-07
20.7778	5.30932e-06	2.66702e-06	1.21651e-06	4.05623e-07	7.72507e-08	2.81911e-07
20.8889	5.26655e-06	2.66446e-06	1.22071e-06	4.04873e-07	7.82971e-08	2.81492e-07
21	5.2513e-06	2.65357e-06	1.22365e-06	4.04873e-07	7.92421e-08	2.81268e-07
21.1111	5.24211e-06	2.6523e-06	1.23456e-06	4.04623e-07	8.02357e-08	2.81059e-07
21.2222	5.21618e-06	2.64782e-06	1.23751e-06	4.04499e-07	8.12386e-08	2.80753e-07
21.3333	5.17648e-06	2.64078e-06	1.24254e-06	4.03873e-07	8.23043e-08	2.80491e-07
21.4444	5.14898e-06	2.63374e-06	1.24842e-06	4.03749e-07	8.34321e-08	2.80179e-07
21.5556	5.1215e-06	2.63374e-06	1.25682e-06	4.03999e-07	8.45457e-08	2.80037e-07
21.6667	5.10011e-06	2.62734e-06	1.25724e-06	4.03249e-07	8.56821e-08	2.79798e-07
21.7778	5.08486e-06	2.62415e-06	1.26564e-06	4.03249e-07	8.67671e-08	2.79573e-07
21.8889	5.06652e-06	2.61967e-06	1.27404e-06	4.02873e-07	8.76793e-08	2.79357e-07
22	5.02989e-06	2.6139e-06	1.27487e-06	4.02373e-07	8.89693e-08	2.79081e-07
22.1111	4.99173e-06	2.61006e-06	1.2837e-06	4.01999e-07	8.99921e-08	2.78806e-07
22.2222	4.99018e-06	2.60366e-06	1.28831e-06	4.01749e-07	9.10721e-08	2.787e-07
22.3333	4.97034e-06	2.5979e-06	1.29545e-06	4.01373e-07	9.2435e-08	2.78536e-07
22.4444	4.92909e-06	2.59214e-06	1.30259e-06	4.01249e-07	9.34193e-08	2.78491e-07
22.5556	4.89245e-06	2.58703e-06	1.30637e-06	4.01123e-07	9.46714e-08	2.78268e-07
22.6667	4.88023e-06	2.58767e-06	1.31392e-06	4.00749e-07	9.59379e-08	2.78244e-07
22.7778	4.84511e-06	2.57359e-06	1.31939e-06	4.00373e-07	9.71286e-08	2.78051e-07
22.8889	4.80541e-06	2.57103e-06	1.32275e-06	4.00373e-07	9.83043e-08	2.77597e-07
23	4.79625e-06	2.56719e-06	1.33072e-06	3.99749e-07	9.9605e-08	2.77491e-07
23.1111	4.76114e-06	2.56015e-06	1.33787e-06	3.99499e-07	1.00809e-07	2.77192e-07
23.2222	4.72907e-06	2.55503e-06	1.34164e-06	3.99749e-07	1.01951e-07	2.76894e-07
23.3333	4.71227e-06	2.548e-06	1.35214e-06	3.99249e-07	1.03296e-07	2.76871e-07
23.4444	4.67411e-06	2.54544e-06	1.35466e-06	3.98873e-07	1.04486e-07	2.76602e-07
23.5556	4.65884e-06	2.53776e-06	1.36138e-06	3.98373e-07	1.05849e-07	2.76528e-07
23.6667	4.60539e-06	2.52944e-06	1.36978e-06	3.98249e-07	1.07159e-07	2.76266e-07
23.7778	4.57941e-06	2.52624e-06	1.38028e-06	3.97749e-07	1.08541e-07	2.7611e-07
23.8889	4.56718e-06	2.52496e-06	1.38699e-06	3.97373e-07	1.09933e-07	2.75811e-07
24	4.51832e-06	2.51729e-06	1.39287e-06	3.96873e-07	1.11281e-07	2.75447e-07
24.1111	4.49393e-06	2.51024e-06	1.40086e-06	3.96499e-07	1.12452e-07	2.75244e-07
24.2222	4.48627e-06	2.51024e-06	1.40086e-06	3.96999e-07	1.13691e-07	2.7496e-07
24.3333	4.44045e-06	2.50065e-06	1.40589e-06	3.95999e-07	1.15321e-07	2.74857e-07
24.4444	4.4267e-06	2.50065e-06	1.41681e-06	3.95873e-07	1.16954e-07	2.74841e-07
24.5556	4.39925e-06	2.49041e-06	1.42562e-06	3.95249e-07	1.18393e-07	2.74699e-07
24.6667	4.37634e-06	2.48657e-06	1.43319e-06	3.94999e-07	1.19723e-07	2.74558e-07
24.7778	4.35495e-06	2.47889e-06	1.44117e-06	3.94749e-07	1.20856e-07	2.74071e-07
24.8889	4.30457e-06	2.47313e-06	1.44746e-06	3.94123e-07	1.22353e-07	2.73974e-07
25	4.27707e-06	2.46929e-06	1.45754e-06	3.94249e-07	1.23744e-07	2.73601e-07
25.1111	4.25875e-06	2.46161e-06	1.46426e-06	3.93873e-07	1.24977e-07	2.73504e-07
25.2222	4.2282e-06	2.45522e-06	1.463e-06	3.94123e-07	1.25731e-07	2.73527e-07
25.3333	4.22823e-06	2.45265e-06	1.46762e-06	3.93749e-07	1.25928e-07	2.73587e-07
25.4444	4.21752e-06	2.45586e-06	1.46384e-06	3.93999e-07	1.25544e-07	2.73639e-07
25.5556	4.24043e-06	2.45905e-06	1.46342e-06	3.93873e-07	1.24872e-07	2.73542e-07
25.6667	4.25875e-06	2.4597e-06	1.45796e-06	3.93873e-07	1.24344e-07	2.74147e-07
25.7778	4.26943e-06	2.46289e-06	1.45628e-06	3.94249e-07	1.23548e-07	2.74349e-07
25.8889	4.28927e-06	2.46353e-06	1.45209e-06	3.94623e-07	1.22804e-07	2.74296e-07
26	4.28777e-06	2.47441e-06	1.44704e-06	3.94499e-07	1.22449e-07	2.74416e-07
26.1111	4.30609e-06	2.4757e-06	1.44621e-06	3.94499e-07	1.21844e-07	2.74527e-07
26.2222	4.2847e-06	2.47825e-06	1.43865e-06	3.94873e-07	1.2169e-07	2.74348e-07
26.3333	4.3168e-06	2.47313e-06	1.44494e-06	3.94623e-07	1.21268e-07	2.74461e-07
26.4444	4.32441e-06	2.4757e-06	1.43991e-06	3.94873e-07	1.21028e-07	2.74609e-07
26.5556	4.32291e-06	2.4725e-06	1.44242e-06	3.94873e-07	1.20984e-07	2.74602e-07
26.6667	4.32441e-06	2.47761e-06	1.43319e-06	3.94873e-07	1.20625e-07	2.74818e-07
26.7778	4.3458e-06	2.4757e-06	1.44032e-06	3.94499e-07	1.20611e-07	2.74923e-07
26.8889	4.33814e-06	2.4725e-06	1.43697e-06	3.94999e-07	1.20313e-07	2.74946e-07
27	4.3458e-06	2.47505e-06	1.43738e-06	3.94623e-07	1.20409e-07	2.75178e-07
27.1111	4.3473e-06	2.47697e-06	1.43906e-06	3.94749e-07	1.20193e-07	2.75169e-07
27.2222	4.35952e-06	2.48273e-06	1.43445e-06	3.95249e-07	1.20092e-07	2.75162e-07
27.3333	4.33511e-06	2.47761e-06	1.43403e-06	3.94873e-07	1.19977e-07	2.75422e-07
27.4444	4.35495e-06	2.48209e-06	1.43361e-06	3.95123e-07	1.19971e-07	2.75632e-07
27.5556	4.36566e-06	2.48529e-06	1.43151e-06	3.95123e-07	1.19949e-07	2.75751e-07
27.6667	4.37327e-06	2.47696e-06	1.43486e-06	3.95123e-07	1.19766e-07	2.75976e-07
27.7778	4.36716e-06	2.48145e-06	1.43235e-06	3.95123e-07	1.19492e-07	2.75812e-07
27.8889	4.36107e-06	2.48017e-06	1.43109e-06	3.94999e-07	1.19478e-07	2.75819e-07
28	4.36107e-06	2.48273e-06	1.42731e-06	3.95373e-07	1.19248e-07	2.75879e-07
28.1111	4.36868e-06	2.48145e-06	1.42605e-06	3.95123e-07	1.19205e-07	2.75961e-07
28.2222	4.3458e-06	2.48145e-06	1.42731e-06	3.95249e-07	1.19104e-07	2.75789e-07
28.3333	4.36411e-06	2.4808e-06	1.42605e-06	3.95373e-07	1.18989e-07	2.75819e-07
28.4444	4.37173e-06	2.4725e-06	1.42605e-06	3.95249e-07	1.19056e-07	2.76021e-07
28.5556	4.37634e-06	2.48017e-06	1.42311e-06	3.94873e-07	1.18879e-07	2.75982e-07
28.6667	4.34884e-06	2.48145e-06	1.42311e-06	3.95373e-07	1.18879e-07	2.76221e-07
28.7778	4.36259e-06	2.47826e-06	1.42563e-06	3.94999e-07	1.18624e-07	2.76453e-07
28.8889	4.37939e-06	2.48849e-06	1.42773e-06	3.95249e-07	1.1884e-07	2.76707e-07
29	4.37327e-06	2.47761e-06	1.42311e-06	3.94999e-07	1.18729e-07	2.76738e-07
29.1111	4.37173e-06	2.48337e-06	1.42689e-06	3.95249e-07	1.18768e-07	2.76811e-07
29.2222	4.387e-06	2.48145e-06	1.42395e-06	3.95373e-07	1.18753e-07	2.76879e-07
29.3333	4.39311e-06	2.48273e-06	1.42647e-06	3.95373e-07	1.18571e-07	2.76969e-07
29.4444	4.37939e-06	2.48273e-06	1.42437e-06	3.95373e-07	1.18576e-07	2.76722e-07
29.5556	4.38855e-06	2.47442e-06	1.42605e-06	3.95373e-07	1.18542e-07	2.76887e-07
29.6667	4.39616e-06	2.48209e-06	1.42437e-06	3.94999e-07	1.1847e-07	2.77222e-07
29.7778	4.38243e-06	2.48145e-06	1.42269e-06	3.95249e-07	1.18456e-07	2.77267e-07
29.8889	4.39159e-06	2.48145e-06	1.42017e-06	3.94873e-07	1.18437e-07	2.77491e-07
30	4.39007e-06	2.48273e-06	1.42185e-06	3.95249e-07	1.18278e-07	2.77192e-07
30.1111	4.39159e-06	2.47889e-06	1.42311e-06	3.95373e-07	1.18292e-07	2.77147e-07
30.2222	4.38243e-06	2.48336e-06	1.42269e-06	3.95123e-07	1.18364e-07	2.7723e-07
30.3333	4.40841e-06	2.48082e-06	1.42563e-06	3.94749e-07	1.18422e-07	2.77208e-07
30.4444	4.39923e-06	2.48785e-06	1.42269e-06	3.94373e-07	1.18456e-07	2.77416e-07
30.5556	4.40841e-06	2.48785e-06	1.42395e-06	3.94873e-07	1.18413e-07	2.77714e-07
30.6667	4.39159e-06	2.48082e-06	1.41933e-06	3.94623e-07	1.18317e-07	2.77751e-07
30.7778	4.42366e-06	2.47505e-06	1.42017e-06	3.94623e-07	1.18249e-07	2.77819e-07
30.8889	4.42064e-06	2.4821e-06	1.42437e-06	3.94499e-07	1.18369e-07	2.78043e-07
31	4.40686e-06	2.4808e-06	1.42017e-06	3.94249e-07	1.18168e-07	2.77938e-07
31.1111	4.40841e-06	2.47889e-06	1.42017e-06	3.94623e-07	1.18173e-07	2.78132e-07
31.2222	4.40841e-06	2.48466e-06	1.42394e-06	3.94499e-07	1.18134e-07	2.78274e-07
31.3333	4.42214e-06	2.47761e-06	1.42395e-06	3.94873e-07	1.18177e-07	2.78447e-07
31.4444	4.41602e-06	2.48336e-06	1.42227e-06	3.94749e-07	1.18062e-07	2.78312e-07
31.5556	4.4145e-06	2.47761e-06	1.42689e-06	3.94999e-07	1.18057e-07	2.78326e-07
31.6667	4.41757e-06	2.47121e-06	1.42269e-06	3.94373e-07	1.18096e-07	2.78558e-07
31.7778	4.41298e-06	2.47953e-06	1.42311e-06	3.94623e-07	1.18024e-07	2.78819e-07
31.8889	4.42064e-06	2.47186e-06	1.42143e-06	3.94499e-07	1.17914e-07	2.78633e-07
32	4.43589e-06	2.48529e-06	1.42059e-06	3.94749e-07	1.18086e-07	2.78633e-07
32.1111	4.42214e-06	2.48529e-06	1.42479e-06	3.94373e-07	1.18043e-07	2.78827e-07
32.2222	4.4313e-06	2.48145e-06	1.42269e-06	3.94499e-07	1.17846e-07	2.78939e-07
32.3333	4.43741e-06	2.48017e-06	1.42185e-06	3.94249e-07	1.17981e-07	2.78961e-07
32.4444	4.43436e-06	2.47761e-06	1.42269e-06	3.94499e-07	1.17904e-07	2.78917e-07
32.5556	4.4298e-06	2.48785e-06	1.41849e-06	3.94499e-07	1.17789e-07	2.78999e-07
32.6667	4.43282e-06	2.47889e-06	1.42017e-06	3.94499e-07	1.17876e-07	2.79058e-07
32.7778	4.43589e-06	2.48017e-06	1.42142e-06	3.94623e-07	1.17591e-07	2.79118e-07
32.8889	4.42368e-06	2.48466e-06	1.42142e-06	3.94123e-07	1.17814e-07	2.79193e-07
33	4.42214e-06	2.48209e-06	1.42185e-06	3.94999e-07	1.17669e-07	2.79111e-07
33.1111	4.40841e-06	2.47952e-06	1.41933e-06	3.94749e-07	1.17678e-07	2.79208e-07
33.2222	4.42977e-06	2.48849e-06	1.41933e-06	3.94623e-07	1.17741e-07	2.79274e-07
33.3333	4.43589e-06	2.4757e-06	1.42059e-06	3.94873e-07	1.17611e-07	2.79209e-07
33.4444	4.41909e-06	2.48401e-06	1.41933e-06	3.94249e-07	1.17611e-07	2.79073e-07
33.5556	4.41755e-06	2.48273e-06	1.42017e-06	3.94623e-07	1.17582e-07	2.79283e-07
33.6667	4.41755e-06	2.48465e-06	1.42101e-06	3.94499e-07	1.17861e-07	2.7938e-07
33.7778	4.42825e-06	2.48465e-06	1.42017e-06	3.94373e-07	1.17741e-07	2.79327e-07
33.8889	4.44964e-06	2.48209e-06	1.42101e-06	3.94499e-07	1.17702e-07	2.79357e-07
34	4.4313e-06	2.4808e-06	1.42394e-06	3.94499e-07	1.17804e-07	2.79611e-07
34.1111	4.43589e-06	2.48209e-06	1.42017e-06	3.93999e-07	1.17904e-07	2.79894e-07
34.2222	4.44045e-06	2.48336e-06	1.41933e-06	3.94123e-07	1.17966e-07	2.79961e-07
34.3333	4.43586e-06	2.48273e-06	1.41807e-06	3.94249e-07	1.1788e-07	2.79991e-07
34.4444	4.45268e-06	2.47825e-06	1.42185e-06	3.94123e-07	1.17871e-07	2.80111e-07
34.5556	4.44964e-06	2.48401e-06	1.42143e-06	3.94373e-07	1.17741e-07	2.79977e-07
34.6667	4.43741e-06	2.48017e-06	1.41933e-06	3.93999e-07	1.17981e-07	2.7979e-07
34.7778	4.43284e-06	2.47313e-06	1.42353e-06	3.93873e-07	1.19051e-07	2.79768e-07
34.8889	4.39923e-06	2.46993e-06	1.43319e-06	3.93249e-07	1.21e-07	2.79366e-07
35	4.34884e-06	2.46801e-06	1.44495e-06	3.92873e-07	1.23336e-07	2.7903e-07
35.1111	4.30761e-06	2.45777e-06	1.45418e-06	3.92499e-07	1.25636e-07	2.78603e-07
35.2222	4.24961e-06	2.43922e-06	1.46679e-06	3.91873e-07	1.28025e-07	2.7799e-07
35.3333	4.20532e-06	2.4373e-06	1.48232e-06	3.91499e-07	1.29864e-07	2.77708e-07
35.4444	4.15491e-06	2.42642e-06	1.48526e-06	3.90873e-07	1.31941e-07	2.77304e-07
35.5556	4.11368e-06	2.41618e-06	1.49954e-06	3.90623e-07	1.34024e-07	2.76946e-07
35.6667	4.07398e-06	2.41042e-06	1.50667e-06	3.90373e-07	1.35646e-07	2.76483e-07
35.7778	4.02511e-06	2.39827e-06	1.51717e-06	3.89873e-07	1.37504e-07	2.76327e-07
35.8889	3.98848e-06	2.39762e-06	1.51801e-06	3.89499e-07	1.39466e-07	2.75924e-07
36	3.95182e-06	2.39187e-06	1.53355e-06	3.88873e-07	1.40997e-07	2.75579e-07
36.1111	3.90907e-06	2.3765e-06	1.53607e-06	3.88373e-07	1.42821e-07	2.75124e-07
36.2222	3.87091e-06	2.37204e-06	1.54614e-06	3.88123e-07	1.44501e-07	2.749e-07
36.3333	3.85409e-06	2.3733e-06	1.55496e-06	3.87499e-07	1.46353e-07	2.74534e-07
36.4444	3.80064e-06	2.3618e-06	1.56294e-06	3.87249e-07	1.48038e-07	2.74229e-07
36.5556	3.76402e-06	2.35475e-06	1.57009e-06	3.86999e-07	1.49832e-07	2.73654e-07
36.6667	3.72277e-06	2.3541e-06	1.58142e-06	3.87123e-07	1.51502e-07	2.73451e-07
36.7778	3.71361e-06	2.34195e-06	1.58394e-06	3.86624e-07	1.5311e-07	2.73012e-07
36.8889	3.67241e-06	2.3394e-06	1.59611e-06	3.86373e-07	1.54671e-07	2.72691e-07
37	3.63268e-06	2.33044e-06	1.59654e-06	3.85749e-07	1.56431e-07	2.72549e-07
37.1111	3.61439e-06	2.32724e-06	1.60535e-06	3.85123e-07	1.58024e-07	2.72204e-07
37.2222	3.56398e-06	2.32085e-06	1.61249e-06	3.85623e-07	1.59531e-07	2.7187e-07
37.3333	3.55025e-06	2.31892e-06	1.62425e-06	3.85123e-07	1.61302e-07	2.71616e-07
37.4444	3.509e-06	2.30869e-06	1.62635e-06	3.84749e-07	1.62968e-07	2.71437e-07
37.5556	3.4678e-06	2.29909e-06	1.63769e-06	3.84123e-07	1.64772e-07	2.71063e-07
37.6667	3.44486e-06	2.29908e-06	1.63727e-06	3.83999e-07	1.66164e-07	2.70794e-07
37.7778	3.41434e-06	2.29141e-06	1.64861e-06	3.83874e-07	1.67896e-07	2.70614e-07
37.8889	3.38839e-06	2.28309e-06	1.65869e-06	3.83124e-07	1.69542e-07	2.70384e-07
38	3.3563e-06	2.2735e-06	1.66289e-06	3.82873e-07	1.71035e-07	2.69958e-07
38.1111	3.3273e-06	2.27477e-06	1.66582e-06	3.82373e-07	1.72609e-07	2.69853e-07
38.2222	3.29677e-06	2.26326e-06	1.67632e-06	3.82499e-07	1.74159e-07	2.6963e-07
38.3333	3.26468e-06	2.26261e-06	1.6801e-06	3.82249e-07	1.75896e-07	2.69466e-07
38.4444	3.23875e-06	2.25557e-06	1.68514e-06	3.81874e-07	1.77456e-07	2.69526e-07
38.5556	3.22041e-06	2.25685e-06	1.69144e-06	3.81499e-07	1.79054e-07	2.69123e-07
38.6667	3.18223e-06	2.24342e-06	1.70067e-06	3.81373e-07	1.80614e-07	2.68891e-07
38.7778	3.15932e-06	2.24853e-06	1.7011e-06	3.80873e-07	1.82409e-07	2.68591e-07
38.8889	3.12573e-06	2.23893e-06	1.70781e-06	3.80873e-07	1.83863e-07	2.68167e-07
39	3.11045e-06	2.23446e-06	1.71496e-06	3.80374e-07	1.85432e-07	2.68308e-07
39.1111	3.08755e-06	2.2319e-06	1.72629e-06	3.80499e-07	1.8692e-07	2.6783e-07
39.2222	3.06007e-06	2.22294e-06	1.72461e-06	3.80249e-07	1.88389e-07	2.67644e-07
39.3333	3.01732e-06	2.21463e-06	1.72587e-06	3.80123e-07	1.89458e-07	2.67151e-07
39.4444	2.99593e-06	2.20566e-06	1.73259e-06	3.79874e-07	1.91066e-07	2.67047e-07
39.5556	2.98523e-06	2.20502e-06	1.73637e-06	3.79999e-07	1.923e-07	2.6701e-07
39.6667	2.97302e-06	2.20823e-06	1.74183e-06	3.79874e-07	1.92876e-07	2.66882e-07
39.7778	2.97914e-06	2.20566e-06	1.74141e-06	3.79874e-07	1.92636e-07	2.67032e-07
39.8889	2.98373e-06	2.20566e-06	1.73637e-06	3.79874e-07	1.9181e-07	2.66988e-07
40	3.0005e-06	2.2127e-06	1.73217e-06	3.80123e-07	1.90831e-07	2.67249e-07
40.1111	3.04023e-06	2.20758e-06	1.72671e-06	3.79999e-07	1.89592e-07	2.67479e-07
40.2222	3.06161e-06	2.21526e-06	1.71999e-06	3.80499e-07	1.88676e-07	2.67599e-07
40.3333	3.0738e-06	2.21654e-06	1.71916e-06	3.80624e-07	1.8812e-07	2.6783e-07
40.4444	3.09823e-06	2.21782e-06	1.71957e-06	3.80624e-07	1.87333e-07	2.6786e-07
40.5556	3.11198e-06	2.22038e-06	1.71159e-06	3.80873e-07	1.86881e-07	2.67972e-07
40.6667	3.11659e-06	2.2255e-06	1.7095e-06	3.80999e-07	1.86569e-07	2.67966e-07
40.7778	3.13491e-06	2.22294e-06	1.71118e-06	3.80999e-07	1.86166e-07	2.68323e-07
40.8889	3.13948e-06	2.22613e-06	1.70614e-06	3.81373e-07	1.85739e-07	2.68406e-07
41	3.15168e-06	2.2223e-06	1.70739e-06	3.81124e-07	1.85601e-07	2.68428e-07
41.1111	3.15016e-06	2.2287e-06	1.7032e-06	3.81499e-07	1.85192e-07	2.68577e-07
41.2222	3.18375e-06	2.22486e-06	1.70739e-06	3.81124e-07	1.85116e-07	2.68682e-07
41.3333	3.16695e-06	2.22933e-06	1.70361e-06	3.80999e-07	1.84809e-07	2.68988e-07
41.4444	3.17611e-06	2.2287e-06	1.70194e-06	3.81373e-07	1.84654e-07	2.69048e-07
41.5556	3.17611e-06	2.22997e-06	1.70446e-06	3.81623e-07	1.84544e-07	2.6907e-07
41.6667	3.17918e-06	2.22741e-06	1.70067e-06	3.81499e-07	1.84266e-07	2.69257e-07
41.7778	3.19595e-06	2.23062e-06	1.69816e-06	3.81749e-07	1.82611e-07	2.69369e-07
41.8889	3.20666e-06	2.22997e-06	1.70194e-06	3.81124e-07	1.83369e-07	2.69459e-07
42	3.20361e-06	2.2319e-06	1.7032e-06	3.81499e-07	1.83402e-07	2.69532e-07
42.1111	3.18989e-06	2.22806e-06	1.70278e-06	3.81373e-07	1.8334e-07	2.69601e-07
42.2222	3.21582e-06	2.23254e-06	1.70404e-06	3.81124e-07	1.83263e-07	2.6957e-07
42.3333	3.20209e-06	2.22997e-06	1.70152e-06	3.81249e-07	1.83152e-07	2.69674e-07
42.4444	3.21432e-06	2.22614e-06	1.70109e-06	3.81623e-07	1.83249e-07	2.69951e-07
42.5556	3.21277e-06	2.23126e-06	1.69857e-06	3.81249e-07	1.82899e-07	2.70019e-07
42.6667	3.22041e-06	2.2319e-06	1.7011e-06	3.81249e-07	1.82639e-07	2.69898e-07
42.7778	3.20055e-06	2.23062e-06	1.70152e-06	3.81749e-07	1.82691e-07	2.69861e-07
42.8889	3.23109e-06	2.2351e-06	1.70026e-06	3.81623e-07	1.82562e-07	2.69839e-07
43	3.21277e-06	2.23638e-06	1.69522e-06	3.81249e-07	1.82308e-07	2.69787e-07
43.1111	3.22193e-06	2.23253e-06	1.69437e-06	3.81373e-07	1.82389e-07	2.69682e-07
43.2222	3.2387e-06	2.23126e-06	1.69354e-06	3.81499e-07	1.82259e-07	2.69846e-07
43.3333	3.24484e-06	2.23573e-06	1.6969e-06	3.81499e-07	1.82419e-07	2.69898e-07
43.4444	3.23261e-06	2.23957e-06	1.69312e-06	3.81373e-07	1.82269e-07	2.69929e-07
43.5556	3.2372e-06	2.23125e-06	1.69354e-06	3.81373e-07	1.82332e-07	2.69741e-07
43.6667	3.24025e-06	2.23446e-06	1.69521e-06	3.81499e-07	1.82302e-07	2.70003e-07
43.7778	3.2372e-06	2.2383e-06	1.69186e-06	3.81499e-07	1.81962e-07	2.69906e-07
43.8889	3.23568e-06	2.23765e-06	1.68388e-06	3.81499e-07	1.81953e-07	2.69898e-07
44	3.24332e-06	2.2319e-06	1.69396e-06	3.81499e-07	1.81934e-07	2.70086e-07
44.1111	3.25398e-06	2.23573e-06	1.68766e-06	3.81499e-07	1.81939e-07	2.70144e-07
44.2222	3.25248e-06	2.23381e-06	1.6927e-06	3.81499e-07	1.81847e-07	2.7013e-07
44.3333	3.24482e-06	2.23573e-06	1.69312e-06	3.81874e-07	1.8178e-07	2.70212e-07
44.4444	3.24484e-06	2.2351e-06	1.69144e-06	3.81623e-07	1.8177e-07	2.70339e-07
44.5556	3.25093e-06	2.24213e-06	1.69186e-06	3.81499e-07	1.81824e-07	2.70369e-07
44.6667	3.26164e-06	2.24342e-06	1.68976e-06	3.81749e-07	1.8142e-07	2.7037e-07
44.7778	3.25857e-06	2.23957e-06	1.69228e-06	3.81623e-07	1.81598e-07	2.70562e-07
44.8889	3.25857e-06	2.24086e-06	1.68934e-06	3.81623e-07	1.81573e-07	2.70548e-07
45	3.25705e-06	2.23957e-06	1.68849e-06	3.81749e-07	1.81425e-07	2.70622e-07
45.1111	3.26925e-06	2.23637e-06	1.68597e-06	3.81623e-07	1.81449e-07	2.70832e-07
45.2222	3.26314e-06	2.2351e-06	1.6864e-06	3.81499e-07	1.81444e-07	2.70853e-07
45.3333	3.27539e-06	2.24277e-06	1.69228e-06	3.81373e-07	1.81113e-07	2.70929e-07
45.4444	3.26009e-06	2.23381e-06	1.68766e-06	3.81124e-07	1.81362e-07	2.70967e-07
45.5556	3.27384e-06	2.24405e-06	1.68934e-06	3.81124e-07	1.81406e-07	2.71117e-07
45.6667	3.2815e-06	2.24213e-06	1.68388e-06	3.81249e-07	1.81305e-07	2.71174e-07
45.7778	3.28452e-06	2.24086e-06	1.69144e-06	3.81249e-07	1.81252e-07	2.71391e-07
45.8889	3.27841e-06	2.2319e-06	1.68851e-06	3.81249e-07	1.81435e-07	2.71407e-07
46	3.29368e-06	2.24149e-06	1.68934e-06	3.81373e-07	1.81435e-07	2.71459e-07
46.1111	3.27841e-06	2.23253e-06	1.69144e-06	3.81124e-07	1.81194e-07	2.71481e-07
46.2222	3.28607e-06	2.23957e-06	1.69144e-06	3.81124e-07	1.81358e-07	2.71668e-07
46.3333	3.28911e-06	2.23766e-06	1.68892e-06	3.81249e-07	1.81291e-07	2.71884e-07
46.4444	3.28607e-06	2.24021e-06	1.68934e-06	3.81373e-07	1.81209e-07	2.71758e-07
46.5556	3.28911e-06	2.23126e-06	1.6906e-06	3.81249e-07	1.81315e-07	2.719e-07
46.6667	3.29218e-06	2.23638e-06	1.69396e-06	3.81373e-07	1.81315e-07	2.72063e-07
46.7778	3.30743e-06	2.24213e-06	1.68682e-06	3.81124e-07	1.81147e-07	2.72086e-07
46.8889	3.29523e-06	2.2383e-06	1.68598e-06	3.81249e-07	1.81204e-07	2.72198e-07
47	3.2998e-06	2.23702e-06	1.69354e-06	3.81373e-07	1.8107e-07	2.72063e-07
47.1111	3.31355e-06	2.2383e-06	1.69102e-06	3.81499e-07	1.81046e-07	2.72153e-07
47.2222	3.30284e-06	2.23957e-06	1.68808e-06	3.81124e-07	1.81056e-07	2.72288e-07
47.3333	3.31966e-06	2.24278e-06	1.68976e-06	3.81249e-07	1.81128e-07	2.72311e-07
47.4444	3.29827e-06	2.24022e-06	1.69186e-06	3.80873e-07	1.8107e-07	2.7231e-07
47.5556	3.29675e-06	2.23766e-06	1.68851e-06	3.81124e-07	1.80801e-07	2.72683e-07
47.6667	3.31202e-06	2.24342e-06	1.6864e-06	3.80873e-07	1.80762e-07	2.72661e-07
47.7778	3.30439e-06	2.23702e-06	1.68976e-06	3.80999e-07	1.80955e-07	2.72631e-07
47.8889	3.29982e-06	2.24021e-06	1.68682e-06	3.80999e-07	1.80882e-07	2.72586e-07
48	3.3105e-06	2.23637e-06	1.68934e-06	3.81373e-07	1.80719e-07	2.72647e-07
48.1111	3.30286e-06	2.23637e-06	1.68179e-06	3.81249e-07	1.80844e-07	2.72759e-07
48.2222	3.29677e-06	2.24789e-06	1.68598e-06	3.80999e-07	1.80734e-07	2.72504e-07
48.3333	3.31661e-06	2.24086e-06	1.68472e-06	3.81124e-07	1.80993e-07	2.72623e-07
48.4444	3.3105e-06	2.24213e-06	1.68724e-06	3.80873e-07	1.80993e-07	2.72669e-07
48.5556	3.30591e-06	2.23381e-06	1.68514e-06	3.80749e-07	1.81051e-07	2.72818e-07
48.6667	3.31661e-06	2.23573e-06	1.68682e-06	3.80749e-07	1.81012e-07	2.72707e-07
48.7778	3.31811e-06	2.24213e-06	1.68766e-06	3.80749e-07	1.80998e-07	2.729e-07
48.8889	3.3227e-06	2.24342e-06	1.68766e-06	3.80999e-07	1.81008e-07	2.72833e-07
49	3.31202e-06	2.24021e-06	1.68556e-06	3.80749e-07	1.80974e-07	2.72788e-07
49.1111	3.3105e-06	2.23382e-06	1.6843e-06	3.80999e-07	1.81161e-07	2.7281e-07
49.2222	3.29827e-06	2.23893e-06	1.68724e-06	3.80249e-07	1.82601e-07	2.72736e-07
49.3333	3.27995e-06	2.22422e-06	1.70404e-06	3.80249e-07	1.84866e-07	2.72198e-07
49.4444	3.20361e-06	2.21526e-06	1.70992e-06	3.79499e-07	1.8765e-07	2.71907e-07
49.5556	3.17307e-06	2.20758e-06	1.7221e-06	3.79124e-07	1.90294e-07	2.71331e-07
49.6667	3.11505e-06	2.1999e-06	1.73091e-06	3.78873e-07	1.92799e-07	2.71159e-07
49.7778	3.06311e-06	2.1935e-06	1.73427e-06	3.78499e-07	1.95366e-07	2.70772e-07
49.8889	3.03259e-06	2.18454e-06	1.74603e-06	3.77749e-07	1.97651e-07	2.70219e-07
50	2.999e-06	2.17814e-06	1.75737e-06	3.77499e-07	1.99719e-07	2.69943e-07
50.1111	2.9715e-06	2.16983e-06	1.76451e-06	3.76999e-07	2.01975e-07	2.69883e-07
50.2222	2.9318e-06	2.17239e-06	1.77291e-06	3.77249e-07	2.03707e-07	2.69571e-07
50.3333	2.90889e-06	2.16343e-06	1.77584e-06	3.76499e-07	2.05972e-07	2.69362e-07
50.4444	2.86461e-06	2.15448e-06	1.78089e-06	3.76123e-07	2.07864e-07	2.69129e-07
50.5556	2.85086e-06	2.14808e-06	1.78886e-06	3.76123e-07	2.09504e-07	2.68779e-07
50.6667	2.82032e-06	2.14488e-06	1.79348e-06	3.75874e-07	2.11559e-07	2.68638e-07
50.7778	2.78675e-06	2.14104e-06	1.7981e-06	3.75499e-07	2.13281e-07	2.68443e-07
50.8889	2.77605e-06	2.13143e-06	1.80398e-06	3.75624e-07	2.14995e-07	2.6822e-07
51	2.75316e-06	2.12504e-06	1.81028e-06	3.75124e-07	2.1664e-07	2.68002e-07
51.1111	2.7333e-06	2.12951e-06	1.81279e-06	3.74999e-07	2.18359e-07	2.67839e-07
51.2222	2.69816e-06	2.12119e-06	1.81658e-06	3.74499e-07	2.2011e-07	2.67718e-07
51.3333	2.68139e-06	2.1148e-06	1.81994e-06	3.74499e-07	2.21949e-07	2.67539e-07
51.4444	2.65543e-06	2.11608e-06	1.83128e-06	3.74374e-07	2.23514e-07	2.67502e-07
51.5556	2.64014e-06	2.10776e-06	1.83086e-06	3.74249e-07	2.25207e-07	2.67346e-07
51.6667	2.60502e-06	2.10009e-06	1.83338e-06	3.73999e-07	2.26801e-07	2.66979e-07
51.7778	2.59282e-06	2.0988e-06	1.83799e-06	3.73999e-07	2.28366e-07	2.66592e-07
51.8889	2.56839e-06	2.08856e-06	1.84304e-06	3.73499e-07	2.29939e-07	2.66406e-07
52	2.56075e-06	2.08408e-06	1.84556e-06	3.73249e-07	2.31969e-07	2.6636e-07
52.1111	2.53327e-06	2.08025e-06	1.85311e-06	3.72874e-07	2.33764e-07	2.66256e-07
52.2222	2.51186e-06	2.0828e-06	1.86025e-06	3.72749e-07	2.35372e-07	2.66099e-07
52.3333	2.49814e-06	2.07641e-06	1.86781e-06	3.72499e-07	2.37108e-07	2.65882e-07
52.4444	2.48439e-06	2.07e-06	1.86612e-06	3.72249e-07	2.38591e-07	2.65486e-07
52.5556	2.46455e-06	2.06297e-06	1.87201e-06	3.72374e-07	2.40521e-07	2.65404e-07
52.6667	2.44316e-06	2.0585e-06	1.87662e-06	3.71624e-07	2.42263e-07	2.65344e-07
52.7778	2.41264e-06	2.05529e-06	1.87872e-06	3.71874e-07	2.43482e-07	2.65129e-07
52.8889	2.40345e-06	2.05273e-06	1.87956e-06	3.71624e-07	2.45368e-07	2.64957e-07
53	2.3882e-06	2.04569e-06	1.88922e-06	3.71374e-07	2.47298e-07	2.64667e-07
53.1111	2.37598e-06	2.04312e-06	1.89006e-06	3.71249e-07	2.48991e-07	2.64539e-07
53.2222	2.3607e-06	2.04058e-06	1.89258e-06	3.71249e-07	2.50537e-07	2.64457e-07
53.3333	2.34239e-06	2.02778e-06	1.90056e-06	3.70749e-07	2.52158e-07	2.64382e-07
53.4444	2.33477e-06	2.02266e-06	1.90644e-06	3.70749e-07	2.54002e-07	2.64346e-07
53.5556	2.31184e-06	2.02586e-06	1.90602e-06	3.70499e-07	2.55764e-07	2.64121e-07
53.6667	2.29048e-06	2.02073e-06	1.91736e-06	3.70374e-07	2.57346e-07	2.6395e-07
53.7778	2.26605e-06	2.01242e-06	1.91358e-06	3.69749e-07	2.59074e-07	2.63822e-07
53.8889	2.24313e-06	2.01306e-06	1.91736e-06	3.69499e-07	2.60658e-07	2.63956e-07
54	2.24467e-06	2.00986e-06	1.92366e-06	3.69499e-07	2.62054e-07	2.63814e-07
54.1111	2.23094e-06	2.00666e-06	1.91736e-06	3.69374e-07	2.62611e-07	2.64106e-07
54.2222	2.24161e-06	2.00603e-06	1.92576e-06	3.69749e-07	2.62208e-07	2.64441e-07
54.3333	2.27366e-06	1.99962e-06	1.91736e-06	3.70249e-07	2.60696e-07	2.64628e-07
54.4444	2.29964e-06	2.01113e-06	1.91021e-06	3.70624e-07	2.58134e-07	2.64963e-07
54.5556	2.35155e-06	2.01625e-06	1.90349e-06	3.70749e-07	2.56727e-07	2.65166e-07
54.6667	2.40345e-06	2.01753e-06	1.89259e-06	3.71249e-07	2.54587e-07	2.65561e-07
54.7778	2.42484e-06	2.02842e-06	1.88922e-06	3.71374e-07	2.52984e-07	2.65882e-07
54.8889	2.46914e-06	2.0361e-06	1.88461e-06	3.71624e-07	2.51491e-07	2.66106e-07
55	2.47066e-06	2.03929e-06	1.88124e-06	3.71874e-07	2.50657e-07	2.66284e-07
55.1111	2.5073e-06	2.04442e-06	1.87747e-06	3.72124e-07	2.49755e-07	2.66636e-07
55.2222	2.5073e-06	2.03993e-06	1.87159e-06	3.72374e-07	2.48886e-07	2.66599e-07
55.3333	2.52868e-06	2.03545e-06	1.87075e-06	3.72374e-07	2.48194e-07	2.6671e-07
55.4444	2.54241e-06	2.0425e-06	1.86949e-06	3.72499e-07	2.47749e-07	2.67128e-07
55.5556	2.54855e-06	2.03546e-06	1.86864e-06	3.72499e-07	2.47345e-07	2.67197e-07
55.6667	2.55461e-06	2.04698e-06	1.86318e-06	3.72749e-07	2.46822e-07	2.67524e-07
55.7778	2.57143e-06	2.04442e-06	1.86822e-06	3.72749e-07	2.46573e-07	2.67502e-07
55.8889	2.56532e-06	2.04505e-06	1.86571e-06	3.72749e-07	2.46035e-07	2.67741e-07
56	2.58825e-06	2.05145e-06	1.86655e-06	3.72749e-07	2.45906e-07	2.67823e-07
56.1111	2.57448e-06	2.04825e-06	1.86571e-06	3.73124e-07	2.45574e-07	2.67876e-07
56.2222	2.58975e-06	2.04633e-06	1.85815e-06	3.72749e-07	2.45502e-07	2.67996e-07
56.3333	2.59434e-06	2.0457e-06	1.86151e-06	3.72874e-07	2.45311e-07	2.68226e-07
56.4444	2.58823e-06	2.04825e-06	1.85605e-06	3.72623e-07	2.44994e-07	2.68257e-07
56.5556	2.59739e-06	2.05081e-06	1.85773e-06	3.72623e-07	2.44759e-07	2.68167e-07
56.6667	2.60961e-06	2.05017e-06	1.85982e-06	3.72999e-07	2.44677e-07	2.68182e-07
56.7778	2.60809e-06	2.05145e-06	1.85857e-06	3.72999e-07	2.446e-07	2.68234e-07
56.8889	2.61114e-06	2.04952e-06	1.85941e-06	3.72999e-07	2.44159e-07	2.68346e-07
57	2.6203e-06	2.04185e-06	1.85605e-06	3.72999e-07	2.44174e-07	2.68347e-07
57.1111	2.61875e-06	2.05145e-06	1.85562e-06	3.72999e-07	2.43957e-07	2.68211e-07
57.2222	2.61266e-06	2.05145e-06	1.85731e-06	3.73124e-07	2.43684e-07	2.68092e-07
57.3333	2.60959e-06	2.0489e-06	1.85648e-06	3.72999e-07	2.43515e-07	2.68167e-07
57.4444	2.60959e-06	2.04952e-06	1.85269e-06	3.72623e-07	2.43429e-07	2.68352e-07
57.5556	2.62334e-06	2.04952e-06	1.84891e-06	3.72999e-07	2.43454e-07	2.68398e-07
57.6667	2.62334e-06	2.05401e-06	1.85353e-06	3.72874e-07	2.4307e-07	2.68211e-07
57.7778	2.63861e-06	2.05145e-06	1.84933e-06	3.73499e-07	2.43184e-07	2.68204e-07
57.8889	2.62641e-06	2.05465e-06	1.85437e-06	3.73124e-07	2.42982e-07	2.68398e-07
58	2.64168e-06	2.05337e-06	1.84933e-06	3.73124e-07	2.427e-07	2.68159e-07
58.1111	2.63402e-06	2.05017e-06	1.84808e-06	3.73499e-07	2.4271e-07	2.6822e-07
58.2222	2.64168e-06	2.05465e-06	1.84974e-06	3.72874e-07	2.42719e-07	2.68368e-07
58.3333	2.64473e-06	2.05466e-06	1.85059e-06	3.73124e-07	2.42652e-07	2.68473e-07
58.4444	2.65234e-06	2.05593e-06	1.84807e-06	3.72999e-07	2.4245e-07	2.68377e-07
58.5556	2.66305e-06	2.04826e-06	1.84849e-06	3.73374e-07	2.42379e-07	2.68322e-07
58.6667	2.65084e-06	2.0521e-06	1.84891e-06	3.73499e-07	2.42234e-07	2.6854e-07
58.7778	2.64625e-06	2.0572e-06	1.84807e-06	3.73249e-07	2.41951e-07	2.68377e-07
58.8889	2.65084e-06	2.05466e-06	1.84891e-06	3.73249e-07	2.41774e-07	2.68377e-07
59	2.66305e-06	2.04953e-06	1.84302e-06	3.73249e-07	2.41744e-07	2.68301e-07
59.1111	2.65848e-06	2.05593e-06	1.84681e-06	3.73374e-07	2.41659e-07	2.68494e-07
59.2222	2.66916e-06	2.06297e-06	1.85017e-06	3.73374e-07	2.415e-07	2.68577e-07
59.3333	2.65695e-06	2.05529e-06	1.84261e-06	3.73624e-07	2.41006e-07	2.68407e-07
59.4444	2.63711e-06	2.05336e-06	1.83841e-06	3.73749e-07	2.40857e-07	2.68436e-07
59.5556	2.64014e-06	2.05209e-06	1.83421e-06	3.73624e-07	2.40498e-07	2.67996e-07
59.6667	2.64625e-06	2.05401e-06	1.84093e-06	3.73999e-07	2.4065e-07	2.68062e-07
59.7778	2.64627e-06	2.05209e-06	1.83799e-06	3.73874e-07	2.40511e-07	2.68271e-07
59.8889	2.63402e-06	2.05592e-06	1.83632e-06	3.73874e-07	2.40492e-07	2.68241e-07
60	2.66611e-06	2.05913e-06	1.83968e-06	3.73624e-07	2.40296e-07	2.68122e-07
60.1111	2.63861e-06	2.05785e-06	1.83505e-06	3.73999e-07	2.40176e-07	2.68249e-07
60.2222	2.65845e-06	2.05529e-06	1.83716e-06	3.73999e-07	2.39921e-07	2.6792e-07
60.3333	2.65234e-06	2.06232e-06	1.83379e-06	3.73874e-07	2.39926e-07	2.67972e-07
60.4444	2.6493e-06	2.05466e-06	1.83631e-06	3.73749e-07	2.39964e-07	2.68226e-07
60.5556	2.66155e-06	2.05913e-06	1.83169e-06	3.73874e-07	2.39892e-07	2.68271e-07
60.6667	2.65845e-06	2.05849e-06	1.83338e-06	3.73874e-07	2.39946e-07	2.68264e-07
60.7778	2.66761e-06	2.0649e-06	1.83505e-06	3.73624e-07	2.39988e-07	2.68249e-07
60.8889	2.65389e-06	2.05336e-06	1.83128e-06	3.73749e-07	2.39859e-07	2.6842e-07
61	2.65389e-06	2.05657e-06	1.83128e-06	3.73999e-07	2.39864e-07	2.68369e-07
61.1111	2.65084e-06	2.05785e-06	1.83128e-06	3.74124e-07	2.39753e-07	2.68196e-07
61.2222	2.64777e-06	2.05722e-06	1.83044e-06	3.73749e-07	2.3971e-07	2.68219e-07
61.3333	2.65234e-06	2.05337e-06	1.83001e-06	3.73874e-07	2.39503e-07	2.68279e-07
61.4444	2.66e-06	2.05593e-06	1.83043e-06	3.73749e-07	2.39594e-07	2.68533e-07
61.5556	2.6722e-06	2.05273e-06	1.83338e-06	3.73624e-07	2.39691e-07	2.68464e-07
61.6667	2.66761e-06	2.0585e-06	1.83127e-06	3.73749e-07	2.39719e-07	2.68406e-07
61.7778	2.66e-06	2.05722e-06	1.83212e-06	3.73999e-07	2.39523e-07	2.6854e-07
61.8889	2.64777e-06	2.06041e-06	1.83547e-06	3.74124e-07	2.39499e-07	2.68757e-07
62	2.65845e-06	2.05722e-06	1.83211e-06	3.73749e-07	2.39499e-07	2.68689e-07
62.1111	2.65541e-06	2.05722e-06	1.83253e-06	3.73749e-07	2.39235e-07	2.68616e-07
62.2222	2.6722e-06	2.05913e-06	1.82791e-06	3.73874e-07	2.39365e-07	2.6863e-07
62.3333	2.66761e-06	2.05466e-06	1.82875e-06	3.73999e-07	2.3934e-07	2.68391e-07
62.4444	2.66305e-06	2.05785e-06	1.83421e-06	3.73749e-07	2.39297e-07	2.68271e-07
62.5556	2.66457e-06	2.05592e-06	1.82833e-06	3.73374e-07	2.39336e-07	2.68443e-07
62.6667	2.66761e-06	2.06041e-06	1.83211e-06	3.74124e-07	2.39201e-07	2.68607e-07
62.7778	2.65695e-06	2.05401e-06	1.83211e-06	3.73874e-07	2.39278e-07	2.68561e-07
62.8889	2.67832e-06	2.05082e-06	1.83127e-06	3.73749e-07	2.39316e-07	2.68466e-07
63	2.66457e-06	2.05785e-06	1.83169e-06	3.73749e-07	2.39139e-07	2.68622e-07
63.1111	2.66305e-06	2.0572e-06	1.83338e-06	3.73874e-07	2.39086e-07	2.6857e-07
63.2222	2.65541e-06	2.0521e-06	1.82624e-06	3.73624e-07	2.39249e-07	2.68376e-07
63.3333	2.65543e-06	2.06105e-06	1.83086e-06	3.73874e-07	2.39091e-07	2.68496e-07
63.4444	2.6707e-06	2.05722e-06	1.8296e-06	3.73499e-07	2.39076e-07	2.68652e-07
63.5556	2.65234e-06	2.05593e-06	1.82792e-06	3.73374e-07	2.39268e-07	2.68502e-07
63.6667	2.65695e-06	2.05722e-06	1.82876e-06	3.72874e-07	2.40929e-07	2.67921e-07
63.7778	2.60959e-06	2.04505e-06	1.84345e-06	3.72623e-07	2.44547e-07	2.67518e-07
63.8889	2.52409e-06	2.02713e-06	1.86025e-06	3.71749e-07	2.48564e-07	2.66838e-07
64	2.45232e-06	2.01818e-06	1.87746e-06	3.70999e-07	2.52566e-07	2.66084e-07
64.1111	2.39889e-06	2.00282e-06	1.8888e-06	3.70499e-07	2.56281e-07	2.65718e-07
64.2222	2.33473e-06	1.99834e-06	1.89468e-06	3.70249e-07	2.59535e-07	2.65368e-07
64.3333	2.29505e-06	1.99258e-06	1.90392e-06	3.70124e-07	2.62654e-07	2.6492e-07
64.4444	2.24621e-06	1.98107e-06	1.91484e-06	3.69624e-07	2.6574e-07	2.64599e-07
64.5556	2.22329e-06	1.97338e-06	1.9203e-06	3.68999e-07	2.68442e-07	2.6424e-07
64.6667	2.18664e-06	1.96443e-06	1.92576e-06	3.68874e-07	2.71034e-07	2.64031e-07
64.7778	2.13932e-06	1.96187e-06	1.93289e-06	3.68374e-07	2.73308e-07	2.63419e-07
64.8889	2.12862e-06	1.95547e-06	1.93919e-06	3.68499e-07	2.75804e-07	2.63076e-07
65	2.10267e-06	1.94907e-06	1.94297e-06	3.67874e-07	2.78266e-07	2.62927e-07
65.1111	2.07059e-06	1.93947e-06	1.95263e-06	3.67624e-07	2.80369e-07	2.6265e-07
65.2222	2.037e-06	1.93755e-06	1.95809e-06	3.67124e-07	2.82849e-07	2.62232e-07
65.3333	1.9499e-06	1.9158e-06	1.94003e-06	3.65999e-07	2.84855e-07	2.61396e-07
65.4444	1.92058e-06	1.90619e-06	1.94171e-06	3.65499e-07	2.86924e-07	2.60671e-07
65.5556	1.88589e-06	1.89084e-06	1.94381e-06	3.65249e-07	2.89577e-07	2.60284e-07
65.6667	1.8573e-06	1.89084e-06	1.95011e-06	3.64749e-07	2.92174e-07	2.6006e-07
65.7778	1.83165e-06	1.88636e-06	1.96439e-06	3.64374e-07	2.94679e-07	2.59679e-07
65.8889	1.80111e-06	1.87805e-06	1.97195e-06	3.64249e-07	2.97093e-07	2.59171e-07
66	1.76935e-06	1.86716e-06	1.97363e-06	3.63874e-07	2.99349e-07	2.58709e-07
66.1111	1.73612e-06	1.86076e-06	1.98119e-06	3.63624e-07	3.02271e-07	2.58246e-07
66.2222	1.69947e-06	1.85309e-06	1.98581e-06	3.63374e-07	3.04719e-07	2.57709e-07
66.3333	1.66527e-06	1.84477e-06	1.98832e-06	3.62999e-07	3.07636e-07	2.57387e-07
66.4444	1.62715e-06	1.84157e-06	1.99798e-06	3.62624e-07	3.10717e-07	2.57216e-07
66.5556	1.58831e-06	1.83773e-06	2.0068e-06	3.61874e-07	3.13986e-07	2.56931e-07
66.6667	1.54873e-06	1.8275e-06	2.01352e-06	3.61374e-07	3.17624e-07	2.5632e-07
66.7778	1.50035e-06	1.81533e-06	2.02654e-06	3.60874e-07	3.21295e-07	2.55893e-07
66.8889	1.44221e-06	1.80638e-06	2.03535e-06	3.60124e-07	3.25801e-07	2.55081e-07
67	1.36354e-06	1.79357e-06	2.05005e-06	3.58999e-07	3.32669e-07	2.53587e-07
67.1111	1.18372e-06	1.77374e-06	2.08742e-06	3.60374e-07	3.4255e-07	2.4801e-07
67.2222	6.83111e-07	1.688e-06	2.11976e-06	3.78374e-07	2.70951e-07	2.70989e-07
67.3333	2.44316e-06	2.16728e-06	1.58772e-06	3.76999e-07	2.51631e-07	2.68591e-07
67.4444	3.00664e-06	2.02586e-06	1.76325e-06	3.70374e-07	2.78986e-07	2.62068e-07
67.5556	2.02935e-06	1.86205e-06	1.98245e-06	3.59499e-07	3.22052e-07	2.50856e-07
67.6667	5.5118e-07	1.66816e-06	2.24489e-06	4.12373e-07	3.43697e-07	2.47442e-07
67.7778	1.43659e-07	1.51523e-06	2.31419e-06	5.32749e-07	2.82911e-07	2.47943e-07
67.8889	9.17266e-08	1.49731e-06	2.30158e-06	6.03499e-07	2.66417e-07	2.47906e-07
68	8.2672e-08	1.51203e-06	2.27722e-06	6.30373e-07	2.6216e-07	2.48234e-07
68.1111	7.77075e-08	1.52419e-06	2.26505e-06	6.42249e-07	2.61608e-07	2.48377e-07
68.2222	7.69893e-08	1.52739e-06	2.25959e-06	6.43499e-07	2.64133e-07	2.48421e-07
68.3333	7.53718e-08	1.5325e-06	2.25539e-06	6.44999e-07	2.66374e-07	2.48347e-07
68.4444	7.27161e-08	1.5357e-06	2.24867e-06	6.40249e-07	2.71312e-07	2.48339e-07
68.5556	7.39059e-08	1.54019e-06	2.24741e-06	6.31749e-07	2.77498e-07	2.48092e-07
68.6667	7.12795e-08	1.54787e-06	2.24574e-06	6.22623e-07	2.84001e-07	2.47877e-07
68.7778	7.53402e-08	1.55938e-06	2.2428e-06	6.10873e-07	2.89376e-07	2.47704e-07
68.8889	7.31584e-08	1.5645e-06	2.23943e-06	5.99873e-07	2.94933e-07	2.47539e-07
69	8.3818e-08	1.57794e-06	2.23146e-06	5.88749e-07	2.99166e-07	2.47496e-07
69.1111	8.07298e-08	1.5805e-06	2.23482e-06	5.81749e-07	3.02833e-07	2.47212e-07
69.2222	7.90539e-08	1.58241e-06	2.23398e-06	5.75873e-07	3.06124e-07	2.46988e-07
69.3333	7.82427e-08	1.59202e-06	2.22936e-06	5.70749e-07	3.08341e-07	2.46771e-07
69.4444	7.7495e-08	1.59266e-06	2.2281e-06	5.65873e-07	3.10338e-07	2.46637e-07
69.5556	7.7175e-08	1.59905e-06	2.22516e-06	5.61623e-07	3.12046e-07	2.46526e-07
69.6667	7.696e-08	1.6029e-06	2.22306e-06	5.57623e-07	3.12901e-07	2.46398e-07
69.7778	7.68084e-08	1.61633e-06	2.22096e-06	5.54499e-07	3.13549e-07	2.46502e-07
69.8889	8.23057e-08	1.62657e-06	2.21507e-06	5.48999e-07	3.12186e-07	2.46233e-07
70	8.48857e-08	1.63361e-06	2.21298e-06	5.44373e-07	3.11926e-07	2.46181e-07
70.1111	9.09936e-08	1.63681e-06	2.21004e-06	5.37123e-07	3.04714e-07	2.58827e-07
70.2222	2.44557e-06	2.2255e-06	1.43906e-06	4.09623e-07	1.9158e-07	2.89002e-07
70.3333	2.44293e-06	2.49617e-06	1.1657e-06	3.99623e-07	1.70617e-07	2.89556e-07
70.4444	5.1948e-06	2.44946e-06	1.23456e-06	3.96999e-07	1.77221e-07	2.89002e-07
70.5556	4.99475e-06	2.40083e-06	1.28831e-06	3.94249e-07	1.85163e-07	2.87442e-07
70.6667	4.78711e-06	2.35668e-06	1.34081e-06	3.91749e-07	1.93538e-07	2.8565e-07
70.7778	4.56416e-06	2.31124e-06	1.39497e-06	3.88873e-07	2.01989e-07	2.83873e-07
70.8889	4.34425e-06	2.26773e-06	1.45124e-06	3.86499e-07	2.1055e-07	2.81634e-07
71	4.09536e-06	2.22358e-06	1.50836e-06	3.83623e-07	2.19209e-07	2.7926e-07
71.1111	3.8312e-06	2.18135e-06	1.56672e-06	3.80749e-07	2.28759e-07	2.76349e-07
71.2222	3.51816e-06	2.13208e-06	1.63055e-06	3.77749e-07	2.38572e-07	2.73497e-07
71.3333	3.18223e-06	2.08409e-06	1.6969e-06	3.74999e-07	2.4806e-07	2.70922e-07
71.4444	2.96539e-06	2.04761e-06	1.74855e-06	3.73124e-07	2.54846e-07	2.69301e-07
71.5556	2.82032e-06	2.03162e-06	1.77752e-06	3.72499e-07	2.58211e-07	2.68883e-07
71.6667	2.802e-06	2.02393e-06	1.775e-06	3.72874e-07	2.5832e-07	2.68697e-07
71.7778	2.83407e-06	2.02713e-06	1.76619e-06	3.72874e-07	2.58144e-07	2.68853e-07
71.8889	2.87073e-06	2.0297e-06	1.75947e-06	3.72874e-07	2.57904e-07	2.691e-07
72	2.88293e-06	2.03801e-06	1.75442e-06	3.72874e-07	2.57879e-07	2.68712e-07
72.1111	2.89975e-06	2.03545e-06	1.75905e-06	3.72499e-07	2.58584e-07	2.68853e-07
72.2222	2.8692e-06	2.0297e-06	1.76367e-06	3.72874e-07	2.59526e-07	2.68823e-07
72.3333	2.87073e-06	2.02778e-06	1.76325e-06	3.72499e-07	2.60293e-07	2.686e-07
72.4444	2.86461e-06	2.02522e-06	1.76912e-06	3.72374e-07	2.61147e-07	2.68361e-07
72.5556	2.84477e-06	2.02073e-06	1.76745e-06	3.72124e-07	2.62011e-07	2.68144e-07
72.6667	2.83102e-06	2.01753e-06	1.77206e-06	3.71874e-07	2.63009e-07	2.68219e-07
72.7778	2.82643e-06	2.01881e-06	1.77039e-06	3.71874e-07	2.63586e-07	2.68041e-07
72.8889	2.80659e-06	2.01433e-06	1.77417e-06	3.71499e-07	2.64094e-07	2.68159e-07
73	2.80659e-06	2.00666e-06	1.77416e-06	3.71374e-07	2.65093e-07	2.68143e-07
73.1111	2.81116e-06	2.00666e-06	1.77164e-06	3.71124e-07	2.65821e-07	2.68071e-07
73.2222	2.80048e-06	2.00473e-06	1.77878e-06	3.71249e-07	2.66403e-07	2.68113e-07
73.3333	2.79743e-06	2.00347e-06	1.77921e-06	3.71374e-07	2.66887e-07	2.68211e-07
73.4444	2.80048e-06	2.00857e-06	1.78383e-06	3.71249e-07	2.67468e-07	2.68203e-07
73.5556	2.79436e-06	2.00154e-06	1.78214e-06	3.71124e-07	2.68077e-07	2.68069e-07
73.6667	2.77605e-06	1.99707e-06	1.78046e-06	3.70874e-07	2.68394e-07	2.68287e-07
73.7778	2.76993e-06	1.99962e-06	1.78004e-06	3.70874e-07	2.68854e-07	2.68159e-07
73.8889	2.79436e-06	1.99258e-06	1.78004e-06	3.70999e-07	2.69374e-07	2.68071e-07
74	2.75925e-06	1.99258e-06	1.78341e-06	3.71124e-07	2.69551e-07	2.68518e-07
74.1111	2.76993e-06	1.99386e-06	1.78383e-06	3.70624e-07	2.69671e-07	2.68249e-07
74.2222	2.77759e-06	1.98874e-06	1.78214e-06	3.71124e-07	2.70184e-07	2.68256e-07
74.3333	2.7852e-06	1.99386e-06	1.78298e-06	3.70999e-07	2.70236e-07	2.68144e-07
74.4444	2.79436e-06	1.98553e-06	1.78634e-06	3.70749e-07	2.70938e-07	2.6848e-07
74.5556	2.7852e-06	1.98618e-06	1.78466e-06	3.70374e-07	2.71466e-07	2.68502e-07
74.6667	2.77455e-06	1.99258e-06	1.78341e-06	3.70624e-07	2.7171e-07	2.68533e-07
74.7778	2.78216e-06	1.9913e-06	1.7834e-06	3.70749e-07	2.71945e-07	2.68616e-07
74.8889	2.78673e-06	1.99514e-06	1.78718e-06	3.71124e-07	2.72271e-07	2.68646e-07
75	2.77145e-06	1.99194e-06	1.78383e-06	3.71124e-07	2.72311e-07	2.6831e-07
75.1111	2.76384e-06	1.98747e-06	1.78214e-06	3.71124e-07	2.72589e-07	2.6842e-07
75.2222	2.77757e-06	1.98874e-06	1.7792e-06	3.70749e-07	2.72608e-07	2.68524e-07
75.3333	2.78675e-06	1.98682e-06	1.78592e-06	3.70624e-07	2.72909e-07	2.68459e-07
75.4444	2.77911e-06	1.99194e-06	1.78592e-06	3.70749e-07	2.73189e-07	2.68526e-07
75.5556	2.78827e-06	1.98874e-06	1.78509e-06	3.70874e-07	2.73006e-07	2.68577e-07
75.6667	2.77759e-06	1.98939e-06	1.78214e-06	3.71249e-07	2.73188e-07	2.68562e-07
75.7778	2.76689e-06	1.98362e-06	1.7834e-06	3.71499e-07	2.73179e-07	2.68287e-07
75.8889	2.76841e-06	1.98427e-06	1.77836e-06	3.70999e-07	2.7339e-07	2.681e-07
76	2.7745e-06	1.9817e-06	1.78004e-06	3.71124e-07	2.73529e-07	2.68271e-07
76.1111	2.7852e-06	1.9849e-06	1.78298e-06	3.70874e-07	2.73596e-07	2.68249e-07
76.2222	2.78368e-06	1.98874e-06	1.78172e-06	3.71124e-07	2.73611e-07	2.68211e-07
76.3333	2.77605e-06	1.98747e-06	1.78172e-06	3.70749e-07	2.73875e-07	2.68137e-07
76.4444	2.7852e-06	1.98299e-06	1.77962e-06	3.70999e-07	2.73961e-07	2.68301e-07
76.5556	2.79132e-06	1.98938e-06	1.78424e-06	3.70749e-07	2.74259e-07	2.68689e-07
76.6667	2.79743e-06	1.98938e-06	1.77836e-06	3.70999e-07	2.74508e-07	2.688e-07
76.7778	2.79591e-06	1.98618e-06	1.78214e-06	3.70874e-07	2.74109e-07	2.68682e-07
76.8889	2.77145e-06	1.9817e-06	1.77962e-06	3.70624e-07	2.7446e-07	2.68586e-07
77	2.79591e-06	1.98618e-06	1.77794e-06	3.71124e-07	2.74235e-07	2.6883e-07
77.1111	2.80048e-06	1.98874e-06	1.78004e-06	3.70749e-07	2.74542e-07	2.68943e-07
77.2222	2.78061e-06	1.99002e-06	1.77962e-06	3.70874e-07	2.74455e-07	2.68869e-07
77.3333	2.80505e-06	1.98618e-06	1.78214e-06	3.70999e-07	2.74666e-07	2.68763e-07
77.4444	2.77911e-06	1.98234e-06	1.78718e-06	3.69874e-07	2.78981e-07	2.66913e-07
77.5556	2.55159e-06	1.94523e-06	1.83296e-06	3.66874e-07	2.91814e-07	2.63843e-07
77.6667	2.17443e-06	1.88509e-06	1.91526e-06	3.63874e-07	3.07195e-07	2.61769e-07
77.7778	1.9576e-06	1.84797e-06	1.95641e-06	3.62499e-07	3.16731e-07	2.6044e-07
77.8889	1.74663e-06	1.80893e-06	1.96564e-06	3.59874e-07	3.27923e-07	2.57709e-07
78	1.51648e-06	1.76414e-06	2.00974e-06	3.57874e-07	3.40529e-07	2.55716e-07
78.1111	1.31125e-06	1.7347e-06	2.05005e-06	3.53874e-07	3.57581e-07	2.49369e-07
78.2222	4.69334e-07	1.60418e-06	2.24237e-06	3.73874e-07	3.24189e-07	2.70293e-07
78.3333	2.44341e-06	2.17622e-06	1.50667e-06	3.79749e-07	2.44926e-07	2.7496e-07
78.4444	3.69377e-06	2.13015e-06	1.56378e-06	3.75499e-07	2.66416e-07	2.69906e-07
78.5556	2.93027e-06	1.97659e-06	1.76114e-06	3.63624e-07	3.05453e-07	2.54602e-07
78.6667	8.53573e-07	1.65408e-06	2.24322e-06	4.18749e-07	2.75382e-07	2.49236e-07
78.7778	1.45613e-07	1.48324e-06	2.34819e-06	5.39873e-07	2.53919e-07	2.48728e-07
78.8889	7.62564e-08	1.47875e-06	2.29318e-06	6.14749e-07	2.52279e-07	2.48467e-07
79	6.80277e-08	1.48451e-06	2.25497e-06	6.54123e-07	2.48147e-07	2.48674e-07
79.1111	6.48516e-08	1.48899e-06	2.24952e-06	6.81499e-07	2.41749e-07	2.48996e-07
79.2222	6.30339e-08	1.48899e-06	2.23608e-06	7.02499e-07	2.34594e-07	2.49519e-07
79.3333	6.13236e-08	1.49604e-06	2.22936e-06	7.20749e-07	2.28053e-07	2.49824e-07
79.4444	5.96452e-08	1.49604e-06	2.22642e-06	7.39123e-07	2.20235e-07	2.5019e-07
79.5556	5.91395e-08	1.49859e-06	2.22347e-06	7.55873e-07	2.12389e-07	2.50123e-07
79.6667	5.79643e-08	1.49604e-06	2.22222e-06	7.72499e-07	2.04254e-07	2.50414e-07
79.7778	5.72459e-08	1.48772e-06	2.21928e-06	7.88373e-07	1.96297e-07	2.50892e-07
79.8889	5.64666e-08	1.49539e-06	2.22054e-06	8.04248e-07	1.88124e-07	2.5125e-07
80	5.57043e-08	1.49091e-06	2.21802e-06	8.19248e-07	1.80024e-07	2.51407e-07
80.1111	5.57361e-08	1.49604e-06	2.21382e-06	8.33998e-07	1.71832e-07	2.51781e-07
80.2222	5.4925e-08	1.49667e-06	2.22054e-06	8.48998e-07	1.63644e-07	2.52138e-07
80.3333	5.48493e-08	1.48964e-06	2.21676e-06	8.62373e-07	1.56096e-07	2.52378e-07
80.4444	5.40845e-08	1.49283e-06	2.21507e-06	8.76623e-07	1.48176e-07	2.52683e-07
80.5556	5.35518e-08	1.49027e-06	2.21466e-06	8.89123e-07	1.40575e-07	2.53058e-07
80.6667	5.32293e-08	1.48324e-06	2.2155e-06	9.01623e-07	1.33582e-07	2.53161e-07
80.7778	5.29241e-08	1.489e-06	2.21802e-06	9.13623e-07	1.26504e-07	2.53332e-07
80.8889	5.26332e-08	1.48644e-06	2.21634e-06	9.25123e-07	1.19621e-07	2.53736e-07
81	5.22227e-08	1.49091e-06	2.22179e-06	9.36373e-07	1.13263e-07	2.53811e-07
81.1111	5.19614e-08	1.48708e-06	2.21592e-06	9.46873e-07	1.06894e-07	2.53968e-07
81.2222	5.19175e-08	1.48004e-06	2.21844e-06	9.57248e-07	1.0079e-07	2.54088e-07
81.3333	5.16414e-08	1.48259e-06	2.21928e-06	9.65623e-07	9.51564e-08	2.54126e-07
81.4444	5.1397e-08	1.48835e-06	2.2155e-06	9.75748e-07	8.96607e-08	2.54542e-07
81.5556	5.10305e-08	1.48515e-06	2.21214e-06	9.84373e-07	8.42529e-08	2.54536e-07
81.6667	5.09866e-08	1.48389e-06	2.2197e-06	9.92373e-07	7.94057e-08	2.54684e-07
81.7778	5.07105e-08	1.48515e-06	2.2176e-06	9.99873e-07	7.4625e-08	2.54751e-07
81.8889	5.02073e-08	1.48196e-06	2.21634e-06	1.00775e-06	7.01681e-08	2.54938e-07
82	5.04661e-08	1.47748e-06	2.21802e-06	1.0135e-06	6.59588e-08	2.54946e-07
82.1111	5.02536e-08	1.48389e-06	2.21761e-06	1.02062e-06	6.20474e-08	2.55058e-07
82.2222	5.02218e-08	1.47236e-06	2.22306e-06	1.027e-06	5.8314e-08	2.55446e-07
82.3333	4.98114e-08	1.473e-06	2.2176e-06	1.03275e-06	5.47535e-08	2.5555e-07
82.4444	4.98725e-08	1.4794e-06	2.21718e-06	1.03812e-06	5.13841e-08	2.55767e-07
82.5556	4.96893e-08	1.47491e-06	2.21634e-06	1.0425e-06	4.82597e-08	2.55827e-07
82.6667	4.96427e-08	1.47492e-06	2.21802e-06	1.04787e-06	4.51645e-08	2.56111e-07
82.7778	4.95964e-08	1.47748e-06	2.21844e-06	1.05262e-06	4.24816e-08	2.5623e-07
82.8889	4.93668e-08	1.47876e-06	2.2155e-06	1.05587e-06	3.99285e-08	2.5623e-07
83	4.9352e-08	1.48068e-06	2.22179e-06	1.05912e-06	3.74614e-08	2.56244e-07
83.1111	4.91077e-08	1.47556e-06	2.21256e-06	1.06287e-06	3.51148e-08	2.56102e-07
83.2222	4.92007e-08	1.47428e-06	2.21676e-06	1.06725e-06	3.30416e-08	2.56304e-07
83.3333	4.91395e-08	1.4794e-06	2.2176e-06	1.07062e-06	3.10651e-08	2.56409e-07
83.4444	4.90295e-08	1.48131e-06	2.21507e-06	1.07362e-06	2.91493e-08	2.56483e-07
83.5556	4.89416e-08	1.47811e-06	2.2176e-06	1.07662e-06	2.74262e-08	2.56447e-07
83.6667	4.87877e-08	1.47556e-06	2.21802e-06	1.07875e-06	2.57185e-08	2.56348e-07
83.7778	4.88634e-08	1.47619e-06	2.21634e-06	1.08062e-06	2.41398e-08	2.56432e-07
83.8889	4.85727e-08	1.46788e-06	2.22012e-06	1.08362e-06	2.27139e-08	2.56297e-07
84	4.85434e-08	1.47491e-06	2.21298e-06	1.08462e-06	2.13556e-08	2.56208e-07
84.1111	4.8497e-08	1.4794e-06	2.21256e-06	1.08737e-06	2.01032e-08	2.5614e-07
84.2222	4.85873e-08	1.4762e-06	2.21341e-06	1.08962e-06	1.89706e-08	2.55969e-07
84.3333	4.83602e-08	1.47172e-06	2.21634e-06	1.09125e-06	1.7848e-08	2.55946e-07
84.4444	4.8343e-08	1.47172e-06	2.21341e-06	1.09187e-06	1.68206e-08	2.56081e-07
84.5556	4.81598e-08	1.4666e-06	2.21172e-06	1.09362e-06	1.588e-08	2.55999e-07
84.6667	4.82527e-08	1.47172e-06	2.21088e-06	1.09475e-06	1.49924e-08	2.55886e-07
84.7778	4.81768e-08	1.46469e-06	2.21298e-06	1.09587e-06	1.41477e-08	2.55969e-07
84.8889	4.8238e-08	1.47364e-06	2.21214e-06	1.09712e-06	1.34182e-08	2.557e-07
85	4.79473e-08	1.46724e-06	2.2071e-06	1.09812e-06	1.26941e-08	2.55416e-07
85.1111	4.80084e-08	1.473e-06	2.21256e-06	1.09862e-06	1.20169e-08	2.5564e-07
85.2222	4.79325e-08	1.46724e-06	2.20837e-06	1.09875e-06	1.14264e-08	2.55558e-07
85.3333	4.80866e-08	1.47684e-06	2.21046e-06	1.09962e-06	1.09035e-08	2.55529e-07
85.4444	4.7918e-08	1.47235e-06	2.2134e-06	1.10087e-06	1.03944e-08	2.55341e-07
85.5556	4.80084e-08	1.47172e-06	2.21214e-06	1.10137e-06	9.87693e-09	2.55364e-07
85.6667	4.7825e-08	1.46468e-06	2.20878e-06	1.10275e-06	9.46379e-09	2.55394e-07
85.7778	4.78105e-08	1.47428e-06	2.21046e-06	1.103e-06	9.07064e-09	2.55132e-07
85.8889	4.77348e-08	1.47044e-06	2.21004e-06	1.10275e-06	8.7105e-09	2.54968e-07
86	4.75807e-08	1.46788e-06	2.20878e-06	1.10287e-06	8.30743e-09	2.54901e-07
86.1111	4.76882e-08	1.46276e-06	2.20501e-06	1.104e-06	8.01871e-09	2.54693e-07
86.2222	4.75807e-08	1.4698e-06	2.20332e-06	1.10425e-06	7.72229e-09	2.54782e-07
86.3333	4.76736e-08	1.46851e-06	2.20794e-06	1.10425e-06	7.40979e-09	2.54632e-07
86.4444	4.75955e-08	1.46211e-06	2.20417e-06	1.10462e-06	7.20321e-09	2.54767e-07
86.5556	4.75807e-08	1.45892e-06	2.20669e-06	1.10487e-06	6.98749e-09	2.54908e-07
86.6667	4.76125e-08	1.4698e-06	2.20668e-06	1.10512e-06	6.72795e-09	2.54654e-07
86.7778	4.77323e-08	1.46211e-06	2.20668e-06	1.10537e-06	6.55058e-09	2.54386e-07
86.8889	4.7505e-08	1.46085e-06	2.20417e-06	1.1055e-06	6.37781e-09	2.54282e-07
87	4.76418e-08	1.46404e-06	2.20458e-06	1.10562e-06	6.1896e-09	2.54154e-07
87.1111	4.7598e-08	1.46788e-06	2.20206e-06	1.10562e-06	6.02929e-09	2.54004e-07
87.2222	4.74757e-08	1.46276e-06	2.20206e-06	1.10612e-06	5.84009e-09	2.54004e-07
87.3333	4.74439e-08	1.46595e-06	2.20038e-06	1.1055e-06	5.68894e-09	2.5361e-07
87.4444	4.7383e-08	1.45956e-06	2.19997e-06	1.1055e-06	5.54611e-09	2.53804e-07
87.5556	4.73218e-08	1.4602e-06	2.19912e-06	1.1055e-06	5.41828e-09	2.53639e-07
87.6667	4.73975e-08	1.46404e-06	2.20038e-06	1.10525e-06	5.31324e-09	2.5352e-07
87.7778	4.72143e-08	1.4602e-06	2.19786e-06	1.10562e-06	5.20242e-09	2.53497e-07
87.8889	4.72143e-08	1.4666e-06	2.20038e-06	1.10562e-06	5.10361e-09	2.53207e-07
88	4.729e-08	1.46212e-06	2.19871e-06	1.10512e-06	5.00496e-09	2.52863e-07
88.1111	4.72314e-08	1.45701e-06	2.19702e-06	1.10575e-06	4.92156e-09	2.52893e-07

## Sheet: Figure 5
Figure 5A	CH3D	D2	Methane	Hydrogen			Figure 5B	D2	CH3D	Hydrogen	Methane				Figure 5C		AD MoNi Alloy/SBA-15		Ni/SBA-15			Figure 5D		AD MoNi Alloy/SBA-15		Ni/SBA-15			Figure 5E	x-axis	y-axis	y-axis	y-axis	y-axis	y-axis	y-axis	y-axis	y-axis	y-axis	y-axis	y-axis	y-axis	y-axis	y-axis	y-axis	y-axis	y-axis	y-axis
x-axis	y-axis	y-axis	y-axis	y-axis			x-axis	y-axis	y-axis	y-axis	y-axis					x-axis	y-axis	x-axis	y-axis				x-axis	y-axis	x-axis	y-axis				ln(PO2/P0)	DELTA (eV)	DELTA (eV)	DELTA (eV)	DELTA (eV)	DELTA (eV)	DELTA (eV)	DELTA (eV)	DELTA (eV)	DELTA (eV)	DELTA (eV)	DELTA (eV)	DELTA (eV)	DELTA (eV)	DELTA (eV)	DELTA (eV)	DELTA (eV)	DELTA (eV)	DELTA (eV)
Temperature(℃）	Intensity(a.u)	Intensity(a.u)	Intensity(a.u)	Intensity(a.u)			Temperature(℃）	Intensity(a.u)	Intensity(a.u)	Intensity(a.u)	Intensity(a.u)					CH4 Partial pressure (kPa)	rCO (mol s-1 gsurfaceNi-1)	CH4 Partial pressure (kPa)	rCO (mol s-1 gsurfaceNi-1)				O2 Partial pressure (kPa)	rCO (mol s-1 gsurfaceNi-1)	O2 Partial pressure (kPa)	rCO (mol s-1 gsurfaceNi-1)				1.88329	2.96921	4.84582	6.80482	7.95192	10.684	13.2756	1.46878	1.47048	2.03517	2.76552	3.81399	4.92126	6.1535	7.09929	8.24459	0	-2.07944	-0.15
100	9.7645e-09	3.40976e-07	3.88544e-07	1.89683e-08			140	2.64302e-06	3.58782e-07	1.4096e-07	5.87553e-06					39.6789	0.92823	44.7289	0.57796				10.1	1.37943	12.625	0.79453				-1.60165	-1.67737	-0.9624	-0.16504	-0.17959	1.39086	2.82081	0.30713	-0.8528	-1.44977	-1.88106	-1.99423	-2.04861	-1.97801	-2.19386	-2.2102	0	-2.07944	-6
102	9.70275e-09	3.40841e-07	3.88276e-07	1.89354e-08			142.158	2.64302e-06	3.58178e-07	1.40598e-07	5.87252e-06					36.0711	0.85673	46.8933	0.61731				8.8375	1.32304	11.3625	0.78153
104	9.64717e-09	3.40707e-07	3.87873e-07	1.89681e-08			144.316	2.64352e-06	3.58049e-07	1.40542e-07	5.87553e-06					43.2856	1.02577	49.0567	0.64595				7.575	1.26276	8.8375	0.77467
106	9.55758e-09	3.40909e-07	3.87873e-07	1.90687e-08			146.474	2.64204e-06	3.58857e-07	1.40406e-07	5.87654e-06
108	9.50742e-09	3.40909e-07	3.87738e-07	1.90255e-08			148.632	2.64156e-06	3.58562e-07	1.41984e-07	5.87352e-06
110	9.40617e-09	3.41177e-07	3.87469e-07	1.92335e-08			150.79	2.64204e-06	3.58371e-07	1.39242e-07	5.87049e-06
112	9.37842e-09	3.41581e-07	3.87537e-07	1.9139e-08			152.948	2.64302e-06	3.57968e-07	1.41082e-07	5.87553e-06
114	9.29425e-09	3.41715e-07	3.87134e-07	1.89458e-08			155.106	2.64302e-06	3.581e-07	1.38955e-07	5.87654e-06
116	9.24317e-09	3.41647e-07	3.86865e-07	1.91812e-08			157.264	2.64352e-06	3.57215e-07	1.41051e-07	5.87352e-06
118	9.21e-09	3.41984e-07	3.86596e-07	1.90083e-08			159.422	2.64302e-06	3.58547e-07	1.42201e-07	5.87756e-06
120	9.10967e-09	3.42185e-07	3.86462e-07	1.90075e-08			161.58	2.64204e-06	3.58355e-07	1.40758e-07	5.87654e-06
122	9.081e-09	3.42051e-07	3.86193e-07	1.90825e-08			163.738	2.64352e-06	3.57733e-07	1.41686e-07	5.87453e-06
124	9.098e-09	3.42118e-07	3.85924e-07	1.89911e-08			165.896	2.64254e-06	3.58625e-07	1.38866e-07	5.87756e-06
126	8.9135e-09	3.41984e-07	3.85521e-07	1.91233e-08			168.054	2.64254e-06	3.57871e-07	1.41911e-07	5.87553e-06
128	8.86333e-09	3.41513e-07	3.85185e-07	1.91684e-08			170.212	2.64352e-06	3.5945e-07	1.41711e-07	5.87453e-06
130	8.83558e-09	3.41379e-07	3.84513e-07	1.89983e-08			172.37	2.64352e-06	3.5889e-07	1.39499e-07	5.87553e-06
132	8.78542e-09	3.41312e-07	3.84312e-07	1.91969e-08			174.528	2.64302e-06	3.57969e-07	1.40262e-07	5.87453e-06
134	8.71817e-09	3.40909e-07	3.83707e-07	1.8866e-08			176.686	2.64254e-06	3.56511e-07	1.39984e-07	5.87352e-06
136	8.6725e-09	3.40572e-07	3.83371e-07	1.89011e-08			178.844	2.64108e-06	3.58915e-07	1.39333e-07	5.87654e-06
138	8.62233e-09	3.40572e-07	3.82834e-07	1.90251e-08			181.002	2.64204e-06	3.58822e-07	1.3959e-07	5.87756e-06
140	8.57217e-09	3.40237e-07	3.82431e-07	1.91206e-08			183.16	2.64108e-06	3.58917e-07	1.4083e-07	5.87654e-06
142	8.52742e-09	3.39901e-07	3.8196e-07	1.90318e-08			185.318	2.64108e-06	3.57486e-07	1.3895e-07	5.87756e-06
144	8.47092e-09	3.39162e-07	3.81356e-07	1.8959e-08			187.476	2.64156e-06	3.58356e-07	1.38718e-07	5.87252e-06
146	8.42075e-09	3.39094e-07	3.80751e-07	1.88541e-08			189.634	2.64058e-06	3.58136e-07	1.38612e-07	5.87453e-06
148	8.36525e-09	3.38759e-07	3.80281e-07	1.88343e-08			191.792	2.64058e-06	3.59345e-07	1.4008e-07	5.87756e-06
150	8.33658e-09	3.38356e-07	3.79743e-07	1.88255e-08			193.95	2.64108e-06	3.56577e-07	1.41582e-07	5.87553e-06
152	8.27479e-09	3.37684e-07	3.79206e-07	1.87545e-08			196.108	2.6396e-06	3.57611e-07	1.40609e-07	5.87654e-06
154	8.22463e-09	3.37415e-07	3.78466e-07	1.86487e-08			198.266	2.6396e-06	3.58093e-07	1.40581e-07	5.87856e-06
156	8.24703e-09	3.36944e-07	3.77996e-07	1.87386e-08			200.424	2.64108e-06	3.59248e-07	1.39626e-07	5.87453e-06
158	8.22463e-09	3.36474e-07	3.7719e-07	1.87202e-08			202.582	2.63864e-06	3.58127e-07	1.39368e-07	5.87856e-06
160	8.16371e-09	3.36206e-07	3.76787e-07	1.88204e-08			204.74	2.63766e-06	3.5807e-07	1.37684e-07	5.87453e-06
162	8.13594e-09	3.35466e-07	3.76182e-07	1.86872e-08			206.898	2.63716e-06	3.58211e-07	1.3949e-07	5.87352e-06
164	8.07323e-09	3.35197e-07	3.75644e-07	1.86637e-08			209.056	2.63618e-06	3.57638e-07	1.38782e-07	5.87352e-06
166	8.07413e-09	3.34727e-07	3.7504e-07	1.86114e-08			211.214	2.6352e-06	3.58528e-07	1.42418e-07	5.87453e-06
168	8.02844e-09	3.34056e-07	3.74368e-07	1.86067e-08			213.372	2.63032e-06	3.59365e-07	1.40537e-07	5.87654e-06
170	7.98903e-09	3.33652e-07	3.73696e-07	1.84727e-08			215.53	2.62544e-06	3.57187e-07	1.3825e-07	5.87756e-06
172	8.03472e-09	3.33182e-07	3.73293e-07	1.83898e-08			217.688	2.6225e-06	3.60716e-07	1.40749e-07	5.87856e-06
174	8.04636e-09	3.32644e-07	3.72756e-07	1.84765e-08			219.846	2.61762e-06	3.61371e-07	1.40519e-07	5.87654e-06
176	8.05711e-09	3.3204e-07	3.71882e-07	1.84227e-08			222.004	2.61664e-06	3.63689e-07	1.40421e-07	5.88057e-06
178	8.14132e-09	3.31502e-07	3.71344e-07	1.84198e-08			224.162	2.61714e-06	3.64717e-07	1.41439e-07	5.87553e-06
180	8.09562e-09	3.30897e-07	3.70606e-07	1.8366e-08			226.32	2.6186e-06	3.6485e-07	1.40126e-07	5.87553e-06
182	8.14132e-09	3.3036e-07	3.70135e-07	1.83502e-08			228.478	2.61908e-06	3.67073e-07	1.40032e-07	5.87352e-06
184	8.19148e-09	3.29621e-07	3.69598e-07	1.82339e-08			230.636	2.6225e-06	3.69111e-07	1.38962e-07	5.87654e-06
186	8.2309e-09	3.29016e-07	3.68657e-07	1.8222e-08			232.794	2.62202e-06	3.6937e-07	1.41383e-07	5.87252e-06
188	8.359e-09	3.28143e-07	3.68254e-07	1.84621e-08			234.952	2.62398e-06	3.71986e-07	1.37696e-07	5.87352e-06
190	8.41542e-09	3.27538e-07	3.67784e-07	1.83571e-08			237.11	2.62494e-06	3.71206e-07	1.40995e-07	5.87049e-06
192	8.522e-09	3.26665e-07	3.66978e-07	1.82506e-08			239.268	2.62642e-06	3.72865e-07	1.3755e-07	5.87453e-06
194	8.67792e-09	3.25791e-07	3.66306e-07	1.83139e-08			241.426	2.62642e-06	3.74008e-07	1.36385e-07	5.87252e-06
196	8.83558e-09	3.24851e-07	3.65566e-07	1.83134e-08			243.584	2.6269e-06	3.75449e-07	1.39194e-07	5.87352e-06
198	9.03175e-09	3.23776e-07	3.64894e-07	1.82919e-08			245.742	2.62544e-06	3.77661e-07	1.41002e-07	5.87049e-06
200	9.25483e-09	3.23238e-07	3.64357e-07	1.84089e-08			247.9	2.62152e-06	3.79064e-07	1.40834e-07	5.87252e-06
202	9.51817e-09	3.22096e-07	3.63685e-07	1.82253e-08			250.058	2.62202e-06	3.81891e-07	1.39179e-07	5.87252e-06
204	9.75375e-09	3.20887e-07	3.63081e-07	1.83004e-08			252.216	2.62054e-06	3.8274e-07	1.4001e-07	5.87252e-06
206	1.00163e-08	3.19812e-07	3.62409e-07	1.83533e-08			254.374	2.61616e-06	3.86858e-07	1.42885e-07	5.87252e-06
208	1.03916e-08	3.18199e-07	3.61669e-07	1.84742e-08			256.532	2.61664e-06	3.91472e-07	1.39394e-07	5.87049e-06
210	1.06997e-08	3.16856e-07	3.60931e-07	1.85775e-08			258.69	2.61126e-06	3.93992e-07	1.39483e-07	5.86949e-06
212	1.11531e-08	3.15041e-07	3.5999e-07	1.89072e-08			260.848	2.61078e-06	3.99244e-07	1.42514e-07	5.86748e-06
214	1.16458e-08	3.12757e-07	3.59049e-07	1.87861e-08			263.006	2.60784e-06	4.02241e-07	1.41818e-07	5.87654e-06
216	1.21493e-08	3.10876e-07	3.58176e-07	1.91109e-08			265.164	2.6059e-06	4.05937e-07	1.39118e-07	5.87151e-06
218	1.26142e-08	3.08591e-07	3.57168e-07	1.93815e-08			267.322	2.6015e-06	4.12967e-07	1.39742e-07	5.87453e-06
220	1.33371e-08	3.05971e-07	3.56026e-07	1.97405e-08			269.48	2.59954e-06	4.16763e-07	1.40365e-07	5.87654e-06
222	1.40753e-08	3.02813e-07	3.54816e-07	2.02788e-08			271.638	2.59758e-06	4.24349e-07	1.40256e-07	5.87151e-06
224	1.48368e-08	2.99521e-07	3.53406e-07	2.07478e-08			273.796	2.5966e-06	4.29215e-07	1.4e-07	5.87453e-06
226	1.57334e-08	2.95759e-07	3.5186e-07	2.15665e-08			275.954	2.59466e-06	4.35317e-07	1.41179e-07	5.86949e-06
228	1.6589e-08	2.91929e-07	3.50315e-07	2.27282e-08			278.112	2.5927e-06	4.4282e-07	1.42566e-07	5.86949e-06
230	1.76927e-08	2.87428e-07	3.48837e-07	2.34941e-08			280.27	2.59026e-06	4.50258e-07	1.41598e-07	5.86848e-06
232	1.87739e-08	2.82657e-07	3.47023e-07	2.49339e-08			282.428	2.58782e-06	4.56787e-07	1.41804e-07	5.86547e-06
234	1.99215e-08	2.78559e-07	3.45209e-07	2.60955e-08			284.586	2.58536e-06	4.65085e-07	1.41696e-07	5.86748e-06
236	2.10914e-08	2.74057e-07	3.43596e-07	2.7852e-08			286.744	2.5839e-06	4.71509e-07	1.41971e-07	5.86445e-06
238	2.2256e-08	2.69018e-07	3.41446e-07	3.00045e-08			288.902	2.58194e-06	4.80013e-07	1.42495e-07	5.86547e-06
240	2.36446e-08	2.63777e-07	3.39498e-07	3.1898e-08			291.06	2.58048e-06	4.85887e-07	1.43948e-07	5.86547e-06
242	2.50438e-08	2.58469e-07	3.37684e-07	3.45416e-08			293.218	2.57902e-06	4.96222e-07	1.41149e-07	5.86244e-06
244	2.66008e-08	2.52759e-07	3.35131e-07	3.75639e-08			295.376	2.57608e-06	5.01199e-07	1.44206e-07	5.86041e-06
246	2.8319e-08	2.46913e-07	3.32779e-07	4.09695e-08			297.534	2.5756e-06	5.08247e-07	1.44255e-07	5.85437e-06
248	3.01554e-08	2.40866e-07	3.30226e-07	4.47393e-08			299.692	2.57658e-06	5.17311e-07	1.4301e-07	5.8574e-06
250	3.20708e-08	2.34484e-07	3.27337e-07	4.89075e-08			301.85	2.57414e-06	5.2821e-07	1.44703e-07	5.85336e-06
252	3.41983e-08	2.27832e-07	3.24447e-07	5.38427e-08			304.008	2.57266e-06	5.34083e-07	1.42533e-07	5.85336e-06
254	3.64102e-08	2.21382e-07	3.21827e-07	5.92934e-08			306.166	2.5712e-06	5.42867e-07	1.42722e-07	5.85437e-06
256	3.88513e-08	2.14731e-07	3.18669e-07	6.48516e-08			308.324	2.56974e-06	5.50243e-07	1.42956e-07	5.85035e-06
258	4.1399e-08	2.08012e-07	3.15377e-07	7.12332e-08			310.482	2.56826e-06	5.59359e-07	1.44983e-07	5.85135e-06
260	4.40184e-08	2.00957e-07	3.12287e-07	7.83036e-08			312.64	2.56826e-06	5.66919e-07	1.43843e-07	5.84631e-06
262	4.68628e-08	1.94306e-07	3.0886e-07	8.545e-08			314.798	2.5668e-06	5.75751e-07	1.42314e-07	5.84732e-06
264	4.98369e-08	1.87654e-07	3.05703e-07	9.36664e-08			316.956	2.5624e-06	5.89844e-07	1.45043e-07	5.84429e-06
266	5.3044e-08	1.80868e-07	3.0194e-07	1.02139e-07			319.114	2.55752e-06	6.04548e-07	1.44561e-07	5.84228e-06
268	5.63979e-08	1.74217e-07	2.98513e-07	1.11377e-07			321.272	2.5541e-06	6.18924e-07	1.46766e-07	5.83824e-06
270	5.9786e-08	1.67699e-07	2.94885e-07	1.21228e-07			323.43	2.5536e-06	6.30666e-07	1.45203e-07	5.83926e-06
272	6.33917e-08	1.61182e-07	2.91391e-07	1.30817e-07			325.588	2.55116e-06	6.3945e-07	1.47244e-07	5.83523e-06
274	6.71309e-08	1.54934e-07	2.87494e-07	1.41506e-07			327.746	2.5497e-06	6.47442e-07	1.47565e-07	5.83421e-06
276	7.10277e-08	1.48752e-07	2.84068e-07	1.52425e-07			329.904	2.54872e-06	6.55614e-07	1.48061e-07	5.83523e-06
278	7.50707e-08	1.42706e-07	2.8044e-07	1.63646e-07			332.062	2.54824e-06	6.5853e-07	1.47724e-07	5.83119e-06
280	7.92085e-08	1.37062e-07	2.76812e-07	1.75391e-07			334.22	2.54726e-06	6.63228e-07	1.50112e-07	5.83119e-06
282	8.35425e-08	1.31418e-07	2.73318e-07	1.87025e-07			336.378	2.5458e-06	6.72666e-07	1.47818e-07	5.82918e-06
284	8.79308e-08	1.25976e-07	2.69824e-07	1.99823e-07			338.536	2.54384e-06	6.80886e-07	1.46258e-07	5.83019e-06
286	9.24717e-08	1.20668e-07	2.66196e-07	2.12388e-07			340.694	2.53992e-06	6.86196e-07	1.45899e-07	5.83019e-06
288	9.70242e-08	1.15562e-07	2.62904e-07	2.25261e-07			342.852	2.537e-06	6.95592e-07	1.46104e-07	5.82212e-06
290	1.01732e-07	1.10724e-07	2.59612e-07	2.37461e-07			345.01	2.53358e-06	7.05834e-07	1.47707e-07	5.8191e-06
292	1.06341e-07	1.06089e-07	2.56051e-07	2.50075e-07			347.168	2.53162e-06	7.19034e-07	1.4899e-07	5.82314e-06
294	1.11105e-07	1.01721e-07	2.52826e-07	2.63007e-07			349.326	2.52868e-06	7.26642e-07	1.4965e-07	5.8191e-06
296	1.15825e-07	9.78919e-08	2.49735e-07	2.75239e-07			351.484	2.5243e-06	7.3665e-07	1.51068e-07	5.81709e-06
298	1.2059e-07	9.37931e-08	2.46712e-07	2.87636e-07			353.642	2.52332e-06	7.48956e-07	1.54416e-07	5.8181e-06
300	1.25304e-07	8.98294e-08	2.4389e-07	3.00205e-07			355.8	2.51892e-06	7.60188e-07	1.52164e-07	5.81507e-06
302	1.3003e-07	8.65369e-08	2.41068e-07	3.1242e-07			357.958	2.51354e-06	7.72776e-07	1.53726e-07	5.81406e-06
304	1.34727e-07	8.29087e-08	2.38044e-07	3.24589e-07			360.116	2.50964e-06	7.8156e-07	1.5447e-07	5.81003e-06
306	1.39379e-07	7.97513e-08	2.35357e-07	3.36259e-07			362.274	2.50474e-06	7.95654e-07	1.5367e-07	5.80701e-06
308	1.44033e-07	7.68619e-08	2.32737e-07	3.47664e-07			364.432	2.49986e-06	8.0946e-07	1.54367e-07	5.79894e-06
310	1.48551e-07	7.38387e-08	2.30184e-07	3.58916e-07			366.59	2.494e-06	8.20926e-07	1.56096e-07	5.79995e-06
312	1.53097e-07	7.10837e-08	2.27899e-07	3.70109e-07			368.748	2.4852e-06	8.3826e-07	1.58581e-07	5.79591e-06
314	1.57566e-07	6.85981e-08	2.25547e-07	3.8083e-07			370.906	2.47446e-06	8.63766e-07	1.60038e-07	5.78987e-06
316	1.61972e-07	6.61119e-08	2.23331e-07	3.91152e-07			373.064	2.46174e-06	8.95812e-07	1.61507e-07	5.78484e-06
318	1.66254e-07	6.39619e-08	2.21315e-07	4.01657e-07			375.222	2.44904e-06	9.24558e-07	1.63294e-07	5.77677e-06
320	1.70477e-07	6.1678e-08	2.19232e-07	4.11948e-07			377.38	2.44074e-06	9.49788e-07	1.67166e-07	5.77073e-06
322	1.74726e-07	5.97296e-08	2.17015e-07	4.20973e-07			379.538	2.43194e-06	9.68016e-07	1.69582e-07	5.76366e-06
324	1.78713e-07	5.77811e-08	2.15537e-07	4.3047e-07			381.696	2.42656e-06	9.84174e-07	1.73566e-07	5.75964e-06
326	1.82608e-07	5.61014e-08	2.13656e-07	4.39448e-07			383.854	2.42364e-06	9.94464e-07	1.73162e-07	5.75864e-06
328	1.86393e-07	5.46905e-08	2.12043e-07	4.47818e-07			386.012	2.42118e-06	1.00118e-06	1.7116e-07	5.75561e-06
330	1.90202e-07	5.30229e-08	2.10497e-07	4.56643e-07			388.17	2.41728e-06	1.00677e-06	1.73033e-07	5.74856e-06
332	1.93937e-07	5.14823e-08	2.08684e-07	4.64784e-07			390.328	2.41288e-06	1.0156e-06	1.76899e-07	5.74754e-06
334	1.97558e-07	5.00297e-08	2.07272e-07	4.72189e-07			392.486	2.40898e-06	1.0241e-06	1.75296e-07	5.74956e-06
336	2.01063e-07	4.86685e-08	2.05728e-07	4.79689e-07			394.644	2.40458e-06	1.03556e-06	1.76081e-07	5.74352e-06
338	2.04383e-07	4.7443e-08	2.04451e-07	4.87216e-07			396.802	2.39774e-06	1.04614e-06	1.78367e-07	5.74149e-06
340	2.07653e-07	4.62753e-08	2.03174e-07	4.93595e-07			398.96	2.39334e-06	1.05849e-06	1.80856e-07	5.73746e-06
342	2.10588e-07	4.51579e-08	2.01965e-07	4.9992e-07			401.118	2.38502e-06	1.07428e-06	1.83329e-07	5.7294e-06
344	2.13482e-07	4.4171e-08	2.00823e-07	5.05445e-07			403.276	2.37672e-06	1.08931e-06	1.83262e-07	5.72336e-06
346	2.16348e-07	4.32229e-08	1.99748e-07	5.11616e-07			405.434	2.36792e-06	1.10749e-06	1.87364e-07	5.71932e-06
348	2.19031e-07	4.23576e-08	1.98874e-07	5.16761e-07			407.592	2.3601e-06	1.12276e-06	1.87073e-07	5.71529e-06
350	2.21472e-07	4.15634e-08	1.97733e-07	5.21955e-07			409.75	2.35278e-06	1.14216e-06	1.9096e-07	5.71127e-06
352	2.2393e-07	4.07532e-08	1.96792e-07	5.26518e-07			411.908	2.343e-06	1.16236e-06	1.91171e-07	5.70422e-06
354	2.26219e-07	4.01149e-08	1.96052e-07	5.30825e-07			414.066	2.33518e-06	1.1835e-06	1.9654e-07	5.70119e-06
356	2.28398e-07	3.94134e-08	1.95381e-07	5.34918e-07			416.224	2.32542e-06	1.20407e-06	1.99851e-07	5.69514e-06
358	2.30519e-07	3.87591e-08	1.94642e-07	5.38582e-07			418.382	2.3176e-06	1.21878e-06	2.01316e-07	5.68707e-06
360	2.32507e-07	3.82168e-08	1.93902e-07	5.42307e-07			420.54	2.3088e-06	1.23578e-06	2.0376e-07	5.68203e-06
362	2.34567e-07	3.76793e-08	1.93231e-07	5.46202e-07			422.698	2.3e-06	1.25458e-06	2.07904e-07	5.68103e-06
364	2.36247e-07	3.71298e-08	1.9229e-07	5.49118e-07			424.856	2.2912e-06	1.27571e-06	2.10854e-07	5.67095e-06
366	2.38005e-07	3.66547e-08	1.91887e-07	5.52448e-07			427.014	2.2829e-06	1.29361e-06	2.13533e-07	5.66793e-06
368	2.39708e-07	3.62731e-08	1.91417e-07	5.55502e-07			429.172	2.27508e-06	1.31273e-06	2.17071e-07	5.65986e-06
370	2.41248e-07	3.58364e-08	1.90677e-07	5.57989e-07			431.33	2.26532e-06	1.3327e-06	2.20511e-07	5.65785e-06
372	2.42804e-07	3.54581e-08	1.90274e-07	5.60723e-07			433.488	2.25506e-06	1.35562e-06	2.25494e-07	5.64878e-06
374	2.4417e-07	3.50926e-08	1.8967e-07	5.62343e-07			435.646	2.24576e-06	1.37437e-06	2.30147e-07	5.64273e-06
376	2.45558e-07	3.46814e-08	1.89401e-07	5.65152e-07			437.804	2.23796e-06	1.39819e-06	2.36851e-07	5.63669e-06
378	2.46773e-07	3.44376e-08	1.88796e-07	5.66709e-07			439.962	2.22818e-06	1.41227e-06	2.38082e-07	5.63366e-06
380	2.47961e-07	3.40976e-08	1.88393e-07	5.69045e-07			440	2.22084e-06	1.43045e-06	2.42851e-07	5.62661e-06
382	2.49366e-07	3.38416e-08	1.88057e-07	5.70589e-07			441.476	2.21204e-06	1.4469e-06	2.45666e-07	5.62359e-06
384	2.50391e-07	3.36185e-08	1.87654e-07	5.72525e-07			442.952	2.20424e-06	1.46743e-06	2.51647e-07	5.61249e-06
386	2.51448e-07	3.33081e-08	1.87318e-07	5.74009e-07			444.429	2.19348e-06	1.48946e-06	2.53229e-07	5.61048e-06
388	2.5245e-07	3.30729e-08	1.87184e-07	5.7555e-07			445.905	2.18714e-06	1.50529e-06	2.57882e-07	5.60645e-06
390	2.53408e-07	3.28801e-08	1.86714e-07	5.76695e-07			447.381	2.17736e-06	1.52587e-06	2.63256e-07	5.6004e-06
392	2.54315e-07	3.27162e-08	1.86311e-07	5.78439e-07			448.857	2.16954e-06	1.54349e-06	2.67771e-07	5.59536e-06
394	2.55166e-07	3.25234e-08	1.86243e-07	5.79139e-07			450.333	2.15976e-06	1.56317e-06	2.73518e-07	5.58629e-06
396	2.55928e-07	3.23299e-08	1.8584e-07	5.80375e-07			451.81	2.15194e-06	1.58431e-06	2.77778e-07	5.58126e-06
398	2.56784e-07	3.21874e-08	1.85571e-07	5.81307e-07			453.286	2.1412e-06	1.60489e-06	2.82782e-07	5.57219e-06
400	2.57428e-07	3.20436e-08	1.85437e-07	5.82545e-07			454.762	2.12948e-06	1.62837e-06	2.87316e-07	5.56815e-06
401.91	2.58173e-07	3.19436e-08	1.85168e-07	5.8372e-07			456.238	2.12312e-06	1.64538e-06	2.92693e-07	5.5611e-06
403.82	2.58884e-07	3.18044e-08	1.84967e-07	5.84207e-07			457.714	2.11188e-06	1.6668e-06	2.99044e-07	5.55203e-06
405.73	2.59398e-07	3.17077e-08	1.84564e-07	5.85168e-07			459.19	2.10406e-06	1.68911e-06	3.06138e-07	5.54799e-06
407.64	2.60077e-07	3.15444e-08	1.84496e-07	5.85889e-07			460.667	2.09332e-06	1.71115e-06	3.10282e-07	5.54094e-06
409.551	2.60743e-07	3.15061e-08	1.84496e-07	5.86409e-07			462.143	2.08354e-06	1.72994e-06	3.16029e-07	5.53289e-06
411.461	2.60978e-07	3.1355e-08	1.84093e-07	5.87064e-07			463.619	2.0728e-06	1.75315e-06	3.22987e-07	5.52482e-06
413.371	2.61505e-07	3.12965e-08	1.83959e-07	5.88011e-07			465.095	2.06448e-06	1.77518e-06	3.28851e-07	5.51877e-06
415.281	2.61952e-07	3.12421e-08	1.83758e-07	5.88286e-07			466.571	2.05276e-06	1.79867e-06	3.34226e-07	5.51072e-06
417.191	2.62401e-07	3.11581e-08	1.83892e-07	5.89064e-07			468.048	2.04396e-06	1.82037e-06	3.43138e-07	5.50164e-06
419.101	2.62837e-07	3.10862e-08	1.83489e-07	5.89157e-07			469.524	2.03272e-06	1.84503e-06	3.48767e-07	5.49459e-06
421.011	2.63145e-07	3.09982e-08	1.8322e-07	5.89507e-07			471	2.02296e-06	1.86908e-06	3.56469e-07	5.48853e-06
422.921	2.63469e-07	3.09525e-08	1.83287e-07	5.89889e-07			472.476	2.0122e-06	1.89375e-06	3.65009e-07	5.47947e-06
424.831	2.63766e-07	3.09606e-08	1.83086e-07	5.90241e-07			473.952	2.00144e-06	1.91522e-06	3.70502e-07	5.47242e-06
426.742	2.64012e-07	3.09062e-08	1.82951e-07	5.90559e-07			475.429	1.99314e-06	1.94162e-06	3.79414e-07	5.46234e-06
428.652	2.6436e-07	3.0839e-08	1.82884e-07	5.90745e-07			476.905	1.98141e-06	1.96337e-06	3.83929e-07	5.45729e-06
430.562	2.64623e-07	3.08054e-08	1.82682e-07	5.90957e-07			478.381	1.97115e-06	1.99039e-06	3.93116e-07	5.44823e-06
432.472	2.64684e-07	3.07806e-08	1.82682e-07	5.90516e-07			479.857	1.9604e-06	2.01443e-06	4.0154e-07	5.43815e-06
434.382	2.64959e-07	3.07677e-08	1.82481e-07	5.90684e-07			481.333	1.9521e-06	2.04266e-06	4.09358e-07	5.43411e-06
436.292	2.65211e-07	3.07503e-08	1.82481e-07	5.91464e-07			482.81	1.94086e-06	2.06465e-06	4.19736e-07	5.42403e-06
438.202	2.65384e-07	3.07342e-08	1.82346e-07	5.91216e-07			484.286	1.9306e-06	2.0896e-06	4.29022e-07	5.41194e-06
440.112	2.65379e-07	3.07294e-08	1.82279e-07	5.9137e-07			485.762	1.91985e-06	2.1184e-06	4.34162e-07	5.40791e-06
442.022	2.65552e-07	3.06542e-08	1.82077e-07	5.91205e-07			487.238	1.91056e-06	2.14278e-06	4.45264e-07	5.39682e-06
443.933	2.65631e-07	3.06623e-08	1.81943e-07	5.91416e-07			488.714	1.89884e-06	2.16917e-06	4.54058e-07	5.38877e-06
445.843	2.65803e-07	3.06374e-08	1.81943e-07	5.91295e-07			490.19	1.88809e-06	2.19826e-06	4.6518e-07	5.38271e-06
447.753	2.65849e-07	3.06206e-08	1.81742e-07	5.90791e-07			491.667	1.87636e-06	2.22376e-06	4.73116e-07	5.37164e-06
449.663	2.65871e-07	3.06253e-08	1.81674e-07	5.90927e-07			493.143	1.86805e-06	2.2543e-06	4.7984e-07	5.36256e-06
451.573	2.65917e-07	3.05917e-08	1.81473e-07	5.90698e-07			494.619	1.85437e-06	2.28131e-06	4.89847e-07	5.35652e-06
453.483	2.66129e-07	3.06334e-08	1.81406e-07	5.9105e-07			496.095	1.84606e-06	2.3095e-06	4.9962e-07	5.34543e-06
455.393	2.66146e-07	3.05998e-08	1.81473e-07	5.90957e-07			497.571	1.83434e-06	2.33801e-06	5.10858e-07	5.33433e-06
457.303	2.6637e-07	3.06334e-08	1.81339e-07	5.90623e-07			499.048	1.82456e-06	2.36441e-06	5.22487e-07	5.32829e-06
459.213	2.66274e-07	3.06421e-08	1.81271e-07	5.90864e-07			500.524	1.81479e-06	2.39232e-06	5.3226e-07	5.31821e-06
461.124	2.66436e-07	3.0587e-08	1.81271e-07	5.90802e-07			502	1.80453e-06	2.41905e-06	5.40918e-07	5.30915e-06
463.034	2.66425e-07	3.05742e-08	1.8107e-07	5.90439e-07			503.476	1.79427e-06	2.44724e-06	5.53134e-07	5.29806e-06
464.944	2.66498e-07	3.05789e-08	1.81271e-07	5.90543e-07			504.952	1.78107e-06	2.47805e-06	5.65956e-07	5.28698e-06
466.854	2.66476e-07	3.05749e-08	1.8107e-07	5.90134e-07			506.429	1.77228e-06	2.50831e-06	5.74987e-07	5.27991e-06
468.764	2.66515e-07	3.06206e-08	1.81002e-07	5.90134e-07			507.905	1.76055e-06	2.54147e-06	5.88316e-07	5.26983e-06
470.674	2.66521e-07	3.0667e-08	1.81002e-07	5.89918e-07			509.381	1.75078e-06	2.57083e-06	6.01627e-07	5.25876e-06
472.584	2.66594e-07	3.05823e-08	1.80868e-07	5.89825e-07			510.857	1.73954e-06	2.59991e-06	6.12631e-07	5.24766e-06
474.494	2.66656e-07	3.0587e-08	1.80801e-07	5.898e-07			512.333	1.72879e-06	2.63101e-06	6.25453e-07	5.24061e-06
476.404	2.66627e-07	3.06542e-08	1.80936e-07	5.89873e-07			513.809	1.71804e-06	2.66037e-06	6.3718e-07	5.22953e-06
478.315	2.66606e-07	3.06247e-08	1.80667e-07	5.89843e-07			515.286	1.7068e-06	2.69382e-06	6.49278e-07	5.21844e-06
480.225	2.66532e-07	3.06206e-08	1.80667e-07	5.89843e-07			516.762	1.69605e-06	2.72764e-06	6.61611e-07	5.20736e-06
482.135	2.66611e-07	3.06206e-08	1.80667e-07	5.8928e-07			518.238	1.68481e-06	2.76109e-06	6.73827e-07	5.19627e-06
484.045	2.66577e-07	3.06455e-08	1.80532e-07	5.89386e-07			519.714	1.67357e-06	2.79224e-06	6.88858e-07	5.1872e-06
485.955	2.66543e-07	3.06751e-08	1.80599e-07	5.89355e-07			521.19	1.66185e-06	2.82217e-06	7.0338e-07	5.17814e-06
487.865	2.66392e-07	3.07127e-08	1.80532e-07	5.89309e-07			522.667	1.6511e-06	2.86003e-06	7.14873e-07	5.16704e-06
489.775	2.66348e-07	3.0759e-08	1.80465e-07	5.89675e-07			524.143	1.63888e-06	2.89526e-06	7.32327e-07	5.14991e-06
491.685	2.66218e-07	3.07301e-08	1.80331e-07	5.89814e-07			525.619	1.62813e-06	2.92931e-06	7.45656e-07	5.14185e-06
493.595	2.6595e-07	3.07718e-08	1.80129e-07	5.90255e-07			527.095	1.61494e-06	2.9669e-06	7.60687e-07	5.12976e-06
495.506	2.65676e-07	3.08598e-08	1.79928e-07	5.90623e-07			528.571	1.6037e-06	2.99861e-06	7.78278e-07	5.11665e-06
497.416	2.65345e-07	3.09277e-08	1.79726e-07	5.91705e-07			530.048	1.59246e-06	3.03736e-06	7.93173e-07	5.10657e-06
499.326	2.64735e-07	3.10446e-08	1.79524e-07	5.92757e-07			531.524	1.58025e-06	3.07349e-06	8.07464e-07	5.09348e-06
501.236	2.64175e-07	3.11541e-08	1.78987e-07	5.94623e-07			533	1.56852e-06	3.10783e-06	8.2396e-07	5.08139e-06
503.146	2.63558e-07	3.13389e-08	1.78718e-07	5.96609e-07			534.476	1.55777e-06	3.14597e-06	8.40456e-07	5.06928e-06
505.056	2.62668e-07	3.15189e-08	1.78114e-07	5.98423e-07			535.952	1.54653e-06	3.18097e-06	8.55232e-07	5.05619e-06
506.966	2.61823e-07	3.17332e-08	1.77643e-07	6.01814e-07			537.429	1.5348e-06	3.21532e-06	8.69768e-07	5.0451e-06
508.876	2.60798e-07	3.19597e-08	1.76971e-07	6.05159e-07			538.905	1.52307e-06	3.25906e-06	8.88576e-07	5.03502e-06
510.786	2.59601e-07	3.22123e-08	1.76232e-07	6.09175e-07			540.381	1.50939e-06	3.30044e-06	9.09352e-07	5.0199e-06
512.697	2.58481e-07	3.24682e-08	1.75426e-07	6.13145e-07			541.857	1.4962e-06	3.34333e-06	9.2852e-07	5.00478e-06
514.607	2.57188e-07	3.27834e-08	1.7462e-07	6.17573e-07			543.333	1.48447e-06	3.38617e-06	9.4772e-07	4.99169e-06
516.517	2.55793e-07	3.31314e-08	1.73545e-07	6.22018e-07			544.809	1.47177e-06	3.42728e-06	9.6652e-07	4.9806e-06
518.427	2.54428e-07	3.34841e-08	1.72806e-07	6.27191e-07			546.286	1.46102e-06	3.46636e-06	9.87296e-07	4.96749e-06
520.337	2.53094e-07	3.38248e-08	1.71932e-07	6.31636e-07			547.762	1.4488e-06	3.50686e-06	1.00659e-06	4.9554e-06
522.247	2.51633e-07	3.41479e-08	1.70857e-07	6.36677e-07			549.238	1.43659e-06	3.54595e-06	1.02394e-06	4.94028e-06
524.157	2.50189e-07	3.45134e-08	1.70186e-07	6.41393e-07			550.714	1.42535e-06	3.59024e-06	1.04591e-06	4.92417e-06
526.067	2.48868e-07	3.47822e-08	1.69177e-07	6.46052e-07			552.19	1.41362e-06	3.63665e-06	1.06315e-06	4.9161e-06
527.977	2.47233e-07	3.5139e-08	1.68237e-07	6.5112e-07			553.667	1.4014e-06	3.67861e-06	1.08757e-06	4.90098e-06
529.888	2.45811e-07	3.55421e-08	1.67431e-07	6.56161e-07			555.143	1.39163e-06	3.72089e-06	1.10702e-06	4.88889e-06
531.798	2.4441e-07	3.58324e-08	1.66423e-07	6.60984e-07			556.619	1.37893e-06	3.76087e-06	1.129e-06	4.87176e-06
533.708	2.42882e-07	3.62012e-08	1.65482e-07	6.65507e-07			558.095	1.36769e-06	3.80427e-06	1.1461e-06	4.86168e-06
535.618	2.41443e-07	3.65204e-08	1.64743e-07	6.70041e-07			559.571	1.35596e-06	3.848e-06	1.1687e-06	4.84857e-06
537.528	2.39965e-07	3.68859e-08	1.6387e-07	6.7427e-07			561.048	1.34521e-06	3.89324e-06	1.19204e-06	4.83849e-06
539.438	2.38515e-07	3.71714e-08	1.63131e-07	6.78316e-07			562.524	1.33397e-06	3.93262e-06	1.21072e-06	4.82339e-06
541.348	2.37003e-07	3.75913e-08	1.62392e-07	6.82348e-07			564	1.32322e-06	3.97635e-06	1.23346e-06	4.80927e-06
543.258	2.35632e-07	3.78433e-08	1.61586e-07	6.86316e-07			565.476	1.31296e-06	4.0183e-06	1.25628e-06	4.79819e-06
545.169	2.34232e-07	3.82175e-08	1.61048e-07	6.90289e-07			566.952	1.30124e-06	4.06443e-06	1.27864e-06	4.78811e-06
547.079	2.32648e-07	3.84943e-08	1.60242e-07	6.93589e-07			568.429	1.28951e-06	4.10464e-06	1.2994e-06	4.76996e-06
548.989	2.31314e-07	3.88591e-08	1.59637e-07	6.96811e-07			569.905	1.28071e-06	4.14692e-06	1.32334e-06	4.75989e-06
550.899	2.29949e-07	3.9183e-08	1.59167e-07	6.9997e-07			571.381	1.27045e-06	4.19362e-06	1.34535e-06	4.74881e-06
552.809	2.2852e-07	3.94638e-08	1.58696e-07	7.02675e-07			572.857	1.26019e-06	4.23797e-06	1.36878e-06	4.73166e-06
554.719	2.27205e-07	3.98126e-08	1.58361e-07	7.04136e-07			574.333	1.2509e-06	4.27639e-06	1.3898e-06	4.7226e-06
556.629	2.25878e-07	4.01236e-08	1.58159e-07	7.0588e-07			575.809	1.23967e-06	4.3213e-06	1.41082e-06	4.70748e-06
558.539	2.24528e-07	4.03211e-08	1.57958e-07	7.06293e-07			577.286	1.23185e-06	4.36067e-06	1.43366e-06	4.69236e-06
560.449	2.23303e-07	4.06067e-08	1.57958e-07	7.05498e-07			578.762	1.22159e-06	4.40058e-06	1.45614e-06	4.68329e-06
562.36	2.21993e-07	4.09299e-08	1.58226e-07	7.0452e-07			580.238	1.2123e-06	4.44319e-06	1.47824e-06	4.67019e-06
564.27	2.20655e-07	4.11691e-08	1.58428e-07	7.02445e-07			581.714	1.20595e-06	4.4778e-06	1.4995e-06	4.65708e-06
566.18	2.19098e-07	4.15137e-08	1.59167e-07	6.9887e-07			583.19	1.19618e-06	4.51333e-06	1.52308e-06	4.64702e-06
568.09	2.17518e-07	4.18362e-08	1.6004e-07	6.93664e-07			584.667	1.18787e-06	4.54772e-06	1.54042e-06	4.63794e-06
570	2.15632e-07	4.22232e-08	1.61115e-07	6.86182e-07			586.143	1.18054e-06	4.58377e-06	1.56314e-06	4.62686e-06
571.825	2.13023e-07	4.2752e-08	1.62795e-07	6.76086e-07			587.619	1.17224e-06	4.6155e-06	1.58634e-06	4.61678e-06
573.65	2.09792e-07	4.34742e-08	1.64743e-07	6.63107e-07			589.095	1.16637e-06	4.65011e-06	1.60395e-06	4.60166e-06
575.474	2.05061e-07	4.44652e-08	1.67431e-07	6.46784e-07			590.571	1.15904e-06	4.68271e-06	1.62434e-06	4.59662e-06
577.299	1.98695e-07	4.5981e-08	1.70924e-07	6.2585e-07			592.048	1.15415e-06	4.7112e-06	1.64377e-06	4.58352e-06
579.124	1.89451e-07	4.83621e-08	1.75493e-07	5.99602e-07			593.524	1.1478e-06	4.73943e-06	1.66026e-06	4.57547e-06
580.949	1.7682e-07	5.18894e-08	1.80936e-07	5.6642e-07			595	1.14145e-06	4.76465e-06	1.68028e-06	4.56437e-06
582.774	1.60846e-07	5.70804e-08	1.88057e-07	5.25923e-07			596.476	1.13461e-06	4.78903e-06	1.69875e-06	4.5533e-06
584.599	1.41928e-07	6.42725e-08	1.96859e-07	4.78143e-07			597.952	1.12875e-06	4.81543e-06	1.71706e-06	4.54523e-06
586.423	1.22084e-07	7.35275e-08	2.06466e-07	4.2508e-07			599.429	1.12337e-06	4.84134e-06	1.74089e-06	4.53414e-06
588.248	1.03378e-07	8.44712e-08	2.16813e-07	3.71757e-07			600.905	1.11897e-06	4.86009e-06	1.75811e-06	4.52607e-06
590.073	8.72092e-08	9.61706e-08	2.26757e-07	3.21977e-07			602.381	1.11458e-06	4.87739e-06	1.77717e-06	4.51802e-06
591.898	7.38228e-08	1.0802e-07	2.36096e-07	2.78859e-07			603.857	1.11018e-06	4.89321e-06	1.79366e-06	4.50693e-06
593.723	6.29384e-08	1.19589e-07	2.44831e-07	2.42011e-07			605.333	1.1092e-06	4.90235e-06	1.80905e-06	4.5029e-06
595.547	5.41477e-08	1.30646e-07	2.5249e-07	2.11305e-07			606.809	1.10578e-06	4.9085e-06	1.82418e-06	4.49685e-06
597.372	4.711e-08	1.40837e-07	2.5894e-07	1.85269e-07			608.286	1.10383e-06	4.91996e-06	1.83971e-06	4.48778e-06
599.197	4.1382e-08	1.50336e-07	2.64651e-07	1.63602e-07			609.762	1.1092e-06	4.90357e-06	1.84253e-06	4.48173e-06
601.022	3.66171e-08	1.59234e-07	2.69622e-07	1.45508e-07			611.238	1.1136e-06	4.86127e-06	1.82993e-06	4.48979e-06
602.847	3.28206e-08	1.67262e-07	2.73923e-07	1.3039e-07			612.714	1.11458e-06	4.8316e-06	1.827e-06	4.49081e-06
604.672	2.94621e-08	1.74821e-07	2.78021e-07	1.17441e-07			614.19	1.11506e-06	4.82635e-06	1.83384e-06	4.48878e-06
606.496	2.66178e-08	1.81838e-07	2.81515e-07	1.06325e-07			615.667	1.11213e-06	4.81866e-06	1.84986e-06	4.48577e-06
608.321	2.43057e-08	1.88301e-07	2.84874e-07	9.67643e-08			617.143	1.11115e-06	4.81136e-06	1.86096e-06	4.48173e-06
610.146	2.22443e-08	1.94406e-07	2.87696e-07	8.87018e-08			618.619	1.10969e-06	4.81429e-06	1.88391e-06	4.46864e-06
611.971	2.04473e-08	2.00331e-07	2.90047e-07	8.12061e-08			620.095	1.1136e-06	4.8052e-06	1.90469e-06	4.45553e-06
613.796	1.88626e-08	2.05794e-07	2.92601e-07	7.48075e-08			621.571	1.11995e-06	4.76115e-06	1.90322e-06	4.45653e-06
615.62	1.75188e-08	2.10923e-07	2.95019e-07	6.89905e-08			623.048	1.12581e-06	4.70268e-06	1.89113e-06	4.46358e-06
617.445	1.64107e-08	2.15386e-07	2.96901e-07	6.42409e-08			624.524	1.13461e-06	4.65107e-06	1.88074e-06	4.46762e-06
619.27	1.53241e-08	2.19874e-07	2.98513e-07	6.00409e-08			626	1.1395e-06	4.59466e-06	1.87733e-06	4.47165e-06
621.095	1.44336e-08	2.24086e-07	3.00327e-07	5.62859e-08			627.476	1.1478e-06	4.5468e-06	1.87746e-06	4.47569e-06
622.92	1.36112e-08	2.28021e-07	3.0194e-07	5.21764e-08			628.952	1.15709e-06	4.48278e-06	1.86644e-06	4.4777e-06
624.745	1.29053e-08	2.31599e-07	3.03418e-07	4.90639e-08			630.429	1.16881e-06	4.40443e-06	1.84934e-06	4.48374e-06
626.569	1.23454e-08	2.34979e-07	3.05031e-07	4.67402e-08			631.905	1.18103e-06	4.31867e-06	1.82566e-06	4.49987e-06
628.394	1.18473e-08	2.37944e-07	3.05904e-07	4.42214e-08			633.381	1.1952e-06	4.23853e-06	1.811e-06	4.50591e-06
630.219	1.14388e-08	2.4059e-07	3.06912e-07	4.21448e-08			634.857	1.21084e-06	4.14725e-06	1.78631e-06	4.51902e-06
632.044	1.10473e-08	2.43046e-07	3.07785e-07	4.03416e-08			636.333	1.22501e-06	4.04273e-06	1.75872e-06	4.53515e-06
633.869	1.0655e-08	2.45305e-07	3.08659e-07	3.8695e-08			637.809	1.23869e-06	3.95549e-06	1.73686e-06	4.54421e-06
635.693	1.04023e-08	2.47501e-07	3.09666e-07	3.73195e-08			639.286	1.25628e-06	3.86389e-06	1.72586e-06	4.54824e-06
637.518	1.01336e-08	2.49387e-07	3.10137e-07	3.59439e-08			640.762	1.27778e-06	3.73996e-06	1.69103e-06	4.56941e-06
639.343	9.94908e-09	2.50987e-07	3.10607e-07	3.51352e-08			642.238	1.30172e-06	3.61899e-06	1.65403e-06	4.58756e-06
641.168	9.68033e-09	2.52334e-07	3.11144e-07	3.44193e-08			643.714	1.32762e-06	3.48163e-06	1.6108e-06	4.60772e-06
642.993	9.54592e-09	2.538e-07	3.11413e-07	3.38232e-08			645.19	1.35938e-06	3.3298e-06	1.55754e-06	4.63593e-06
644.818	9.37308e-09	2.55164e-07	3.11816e-07	3.31489e-08			646.667	1.39456e-06	3.17041e-06	1.49253e-06	4.66818e-06
646.642	9.24408e-09	2.56911e-07	3.12622e-07	3.19761e-08			648.143	1.43024e-06	2.99804e-06	1.41388e-06	4.71051e-06
648.467	9.04783e-09	2.58391e-07	3.13227e-07	3.09525e-08			649.619	1.4659e-06	2.84593e-06	1.35182e-06	4.75284e-06
650.292	8.9305e-09	2.5952e-07	3.13765e-07	3.02514e-08			651.095	1.50646e-06	2.6833e-06	1.28376e-06	4.78811e-06
652.117	8.80692e-09	2.60334e-07	3.13765e-07	2.98359e-08			652.571	1.54946e-06	2.51972e-06	1.20302e-06	4.83648e-06
653.942	8.73967e-09	2.61124e-07	3.14101e-07	2.9577e-08			654.048	1.59344e-06	2.3568e-06	1.1213e-06	4.88385e-06
655.766	8.70025e-09	2.61879e-07	3.14437e-07	2.90566e-08			655.524	1.6296e-06	2.21146e-06	1.04422e-06	4.93122e-06
657.591	8.59992e-09	2.62438e-07	3.14369e-07	2.88759e-08			657	1.6638e-06	2.0887e-06	9.8644e-07	4.96851e-06
659.416	8.53275e-09	2.63017e-07	3.14638e-07	2.85534e-08			658.476	1.69947e-06	1.97187e-06	9.40992e-07	4.99571e-06
661.241	8.505e-09	2.63567e-07	3.14638e-07	2.82943e-08			659.952	1.73759e-06	1.85912e-06	8.95176e-07	5.02394e-06
663.066	8.44317e-09	2.64164e-07	3.1484e-07	2.80648e-08			661.428	1.7801e-06	1.73637e-06	8.45688e-07	5.05719e-06
664.891	8.393e-09	2.64689e-07	3.15109e-07	2.77445e-08			662.905	1.82163e-06	1.61686e-06	7.9024e-07	5.09852e-06
666.715	8.393e-09	2.65231e-07	3.15109e-07	2.77007e-08			664.381	1.86952e-06	1.50149e-06	7.31369e-07	5.13782e-06
668.54	8.38133e-09	2.65574e-07	3.15176e-07	2.75002e-08			665.857	1.91936e-06	1.38404e-06	6.67847e-07	5.18619e-06
670.365	8.32586e-09	2.65873e-07	3.15646e-07	2.75468e-08			667.333	1.96334e-06	1.28159e-06	6.01646e-07	5.23457e-06
672.19	8.31958e-09	2.66318e-07	3.15579e-07	2.70898e-08			668.809	2.00144e-06	1.19881e-06	5.5118e-07	5.27891e-06
674.015	8.24703e-09	2.6652e-07	3.15243e-07	2.70434e-08			670.286	2.03468e-06	1.12661e-06	5.11718e-07	5.30915e-06
675.839	8.29719e-09	2.66767e-07	3.15176e-07	2.68602e-08			671.762	2.064e-06	1.07287e-06	4.79467e-07	5.34039e-06
677.664	8.2309e-09	2.67124e-07	3.15377e-07	2.70289e-08			673.238	2.08842e-06	1.02293e-06	4.53453e-07	5.36156e-06
679.489	8.24792e-09	2.67195e-07	3.15646e-07	2.66623e-08			674.714	2.11286e-06	9.79476e-07	4.30604e-07	5.38373e-06
681.314	8.24165e-09	2.67359e-07	3.15579e-07	2.66916e-08			676.19	2.13778e-06	9.39546e-07	4.07774e-07	5.39985e-06
683.139	8.25867e-09	2.67498e-07	3.15579e-07	2.66305e-08			677.667	2.1588e-06	9.06048e-07	3.86882e-07	5.42303e-06
684.964	8.23628e-09	2.67657e-07	3.15176e-07	2.68139e-08			679.143	2.17736e-06	8.75844e-07	3.68666e-07	5.44016e-06
686.788	8.29719e-09	2.67674e-07	3.15176e-07	2.68139e-08			680.619	2.19496e-06	8.49114e-07	3.53282e-07	5.45729e-06
688.613	8.24703e-09	2.67519e-07	3.15243e-07	2.6782e-08			682.095	2.2096e-06	8.27976e-07	3.40089e-07	5.46536e-06
690.438	8.27569e-09	2.67641e-07	3.15041e-07	2.6997e-08			683.571	2.22524e-06	8.04762e-07	3.27873e-07	5.47745e-06
692.263	8.28644e-09	2.67557e-07	3.14974e-07	2.70727e-08			685.048	2.236e-06	7.90392e-07	3.20289e-07	5.49156e-06
694.088	8.33123e-09	2.67518e-07	3.14571e-07	2.69359e-08			686.524	2.24674e-06	7.73106e-07	3.10654e-07	5.49459e-06
695.912	8.33658e-09	2.67346e-07	3.14504e-07	2.74245e-08			688	2.25408e-06	7.60464e-07	3.0612e-07	5.49962e-06
697.737	8.42617e-09	2.67199e-07	3.14101e-07	2.76689e-08			689.476	2.26286e-06	7.53984e-07	3.02231e-07	5.50769e-06
699.562	8.488e-09	2.67103e-07	3.14168e-07	2.77618e-08			690.952	2.27118e-06	7.4313e-07	2.95624e-07	5.51072e-06
701.387	8.44317e-09	2.66935e-07	3.13899e-07	2.77739e-08			692.428	2.27704e-06	7.33128e-07	2.89526e-07	5.51777e-06
703.212	8.48258e-09	2.66574e-07	3.13697e-07	2.83407e-08			693.905	2.28584e-06	7.24338e-07	2.88176e-07	5.51978e-06
705.037	8.5605e-09	2.66557e-07	3.13429e-07	2.83091e-08			695.381	2.29024e-06	7.16682e-07	2.8464e-07	5.52179e-06
706.861	8.61067e-09	2.66254e-07	3.13362e-07	2.83725e-08			696.857	2.29708e-06	7.05552e-07	2.80106e-07	5.52684e-06
708.686	8.60625e-09	2.66074e-07	3.13496e-07	2.84948e-08			698.333	2.30392e-06	7.00242e-07	2.75453e-07	5.53187e-06
710.511	8.69492e-09	2.65802e-07	3.12824e-07	2.8585e-08			699.809	2.3093e-06	6.92022e-07	2.74124e-07	5.53086e-06
712.336	8.7845e-09	2.65479e-07	3.12622e-07	2.91959e-08			701.286	2.31222e-06	6.84696e-07	2.7168e-07	5.53187e-06
714.161	8.78983e-09	2.65339e-07	3.12421e-07	2.89516e-08			702.762	2.31808e-06	6.79716e-07	2.69609e-07	5.53389e-06
715.985	8.86867e-09	2.65079e-07	3.12354e-07	2.92716e-08			704.238	2.32102e-06	6.76752e-07	2.69238e-07	5.5349e-06
717.81	8.95292e-09	2.64726e-07	3.12152e-07	2.9533e-08			705.714	2.32396e-06	6.70602e-07	2.67536e-07	5.5359e-06
719.635	8.99767e-09	2.64533e-07	3.11884e-07	3.00193e-08			707.19	2.3259e-06	6.67074e-07	2.65329e-07	5.53791e-06
721.46	9.09267e-09	2.64172e-07	3.11816e-07	3.031e-08			708.667	2.32736e-06	6.63552e-07	2.69491e-07	5.5359e-06
723.285	9.17683e-09	2.63614e-07	3.11212e-07	3.04932e-08			710.143	2.32688e-06	6.61812e-07	2.68006e-07	5.53389e-06
725.11	9.305e-09	2.63202e-07	3.10741e-07	3.09673e-08			711.619	2.33226e-06	6.58854e-07	2.6996e-07	5.53086e-06
726.934	9.40617e-09	2.62635e-07	3.10406e-07	3.15316e-08			713.095	2.33714e-06	6.5298e-07	2.65074e-07	5.53791e-06
728.759	9.59075e-09	2.62006e-07	3.09935e-07	3.24014e-08			714.571	2.3474e-06	6.43872e-07	2.59816e-07	5.54195e-06
730.584	9.77617e-09	2.61267e-07	3.09465e-07	3.32418e-08			716.048	2.35474e-06	6.37104e-07	2.53602e-07	5.55506e-06
732.409	9.85408e-09	2.60771e-07	3.09129e-07	3.38086e-08			717.524	2.3606e-06	6.32736e-07	2.47131e-07	5.5611e-06
734.234	1.00163e-08	2.60485e-07	3.08659e-07	3.39893e-08			719	2.36304e-06	6.27144e-07	2.43456e-07	5.56715e-06
736.058	1.01838e-08	2.60124e-07	3.08457e-07	3.42509e-08			720.476	2.36352e-06	6.23904e-07	2.4164e-07	5.56614e-06
737.883	1.03414e-08	2.59733e-07	3.0839e-07	3.45245e-08			721.952	2.36254e-06	6.23058e-07	2.44571e-07	5.56614e-06
739.708	1.06218e-08	2.59381e-07	3.07919e-07	3.47541e-08			723.428	2.36352e-06	6.21276e-07	2.43222e-07	5.56211e-06
741.533	1.09068e-08	2.58646e-07	3.07584e-07	3.56557e-08			724.905	2.36352e-06	6.23058e-07	2.45176e-07	5.5611e-06
743.358	1.12033e-08	2.57886e-07	3.06979e-07	3.66623e-08			726.381	2.3645e-06	6.26256e-07	2.43946e-07	5.55909e-06
745.183	1.14666e-08	2.57227e-07	3.06509e-07	3.73489e-08			727.857	2.365e-06	6.27756e-07	2.4762e-07	5.55606e-06
747.007	1.16682e-08	2.56882e-07	3.06643e-07	3.73341e-08			729.333	2.36352e-06	6.28884e-07	2.47386e-07	5.55404e-06
748.832	1.20489e-08	2.56626e-07	3.06106e-07	3.77152e-08			730.809	2.36548e-06	6.26256e-07	2.4848e-07	5.55303e-06
750.657	1.25193e-08	2.55829e-07	3.05568e-07	3.85557e-08			732.286	2.36646e-06	6.23622e-07	2.46271e-07	5.55303e-06
752.482	1.28776e-08	2.55219e-07	3.05165e-07	3.89393e-08			733.762	2.3694e-06	6.25644e-07	2.45294e-07	5.55404e-06
754.307	1.32197e-08	2.54749e-07	3.04963e-07	3.94132e-08			735.238	2.37086e-06	6.22164e-07	2.43574e-07	5.56008e-06
756.131	1.37223e-08	2.54308e-07	3.0456e-07	3.98677e-08			736.714	2.37232e-06	6.21558e-07	2.442e-07	5.56008e-06
757.956	1.4232e-08	2.53922e-07	3.04627e-07	4.01902e-08			738.19	2.3733e-06	6.22446e-07	2.40154e-07	5.56412e-06
759.781	1.46746e-08	2.53653e-07	3.04359e-07	4.04661e-08			739.667	2.3733e-06	6.216e-07	2.41151e-07	5.56311e-06
761.606	1.50105e-08	2.53699e-07	3.04896e-07	3.99775e-08			741.143	2.37574e-06	6.24234e-07	2.42246e-07	5.56412e-06
763.431	1.54145e-08	2.53766e-07	3.04694e-07	3.95475e-08			742.619	2.37916e-06	6.2334e-07	2.38826e-07	5.57016e-06
765.256	1.59852e-08	2.53708e-07	3.04963e-07	3.95182e-08			744.095	2.38014e-06	6.20712e-07	2.33822e-07	5.56815e-06
767.08	1.65791e-08	2.53339e-07	3.04896e-07	3.97918e-08			745.571	2.3816e-06	6.22164e-07	2.32844e-07	5.57118e-06
768.905	1.72277e-08	2.52746e-07	3.04426e-07	4.04955e-08			747.048	2.38112e-06	6.22446e-07	2.34778e-07	5.57118e-06
770.73	1.79892e-08	2.52314e-07	3.03956e-07	4.08009e-08			748.524	2.37868e-06	6.28038e-07	2.35033e-07	5.56715e-06
772.555	1.87954e-08	2.51524e-07	3.03821e-07	4.138e-08			750	2.37966e-06	6.30666e-07	2.34309e-07	5.56715e-06
774.38	1.95345e-08	2.51012e-07	3.03418e-07	4.17782e-08			751.476	2.37916e-06	6.36822e-07	2.36498e-07	5.56614e-06
776.204	2.02404e-08	2.5034e-07	3.03216e-07	4.20982e-08			752.952	2.3777e-06	6.40956e-07	2.36011e-07	5.56412e-06
778.029	2.07385e-08	2.50209e-07	3.03216e-07	4.20982e-08			754.428	2.37916e-06	6.43308e-07	2.35033e-07	5.57016e-06
779.854	2.1276e-08	2.5013e-07	3.03351e-07	4.18393e-08			755.905	2.37916e-06	6.47676e-07	2.33196e-07	5.57016e-06
781.679	2.20885e-08	2.49903e-07	3.03553e-07	4.16243e-08			757.381	2.37672e-06	6.51246e-07	2.34662e-07	5.56815e-06
783.504	2.3331e-08	2.48816e-07	3.02679e-07	4.29827e-08			758.857	2.3738e-06	6.59142e-07	2.37242e-07	5.56412e-06
785.329	2.4647e-08	2.47224e-07	3.01469e-07	4.46318e-08			760.333	2.37036e-06	6.66234e-07	2.38218e-07	5.55807e-06
787.153	2.56763e-08	2.45561e-07	3.00596e-07	4.63591e-08			761.809	2.3689e-06	6.77034e-07	2.40407e-07	5.55506e-06
788.978	2.61072e-08	2.44873e-07	3.00059e-07	4.72755e-08			763.286	2.36646e-06	6.87654e-07	2.43829e-07	5.55506e-06
790.803	2.63428e-08	2.44683e-07	3.00596e-07	4.68918e-08			764.762	2.36158e-06	6.94656e-07	2.43476e-07	5.55002e-06
792.628	2.66447e-08	2.44776e-07	3.00797e-07	4.64202e-08			766.238	2.3601e-06	7.03488e-07	2.43946e-07	5.54498e-06
794.453	2.71938e-08	2.44524e-07	3.00596e-07	4.6237e-08			767.714	2.3562e-06	7.1523e-07	2.47738e-07	5.54699e-06
796.277	2.75916e-08	2.44196e-07	3.00394e-07	4.67257e-08			769.19	2.35522e-06	7.2345e-07	2.46994e-07	5.54195e-06
798.102	2.78155e-08	2.44251e-07	3.00529e-07	4.64495e-08			770.667	2.35326e-06	7.30212e-07	2.46624e-07	5.54094e-06
799.927	2.87338e-08	2.43756e-07	3.00596e-07	4.68014e-08			772.143	2.34936e-06	7.43976e-07	2.52273e-07	5.53994e-06
801.752	2.94504e-08	2.42651e-07	2.99722e-07	4.78398e-08			773.619	2.34496e-06	7.59576e-07	2.53738e-07	5.53389e-06
803.577	3.03911e-08	2.41891e-07	2.99118e-07	4.92152e-08			775.095	2.343e-06	7.716e-07	2.54089e-07	5.52783e-06
805.402	3.12313e-08	2.40925e-07	2.98782e-07	5.04223e-08			776.571	2.34252e-06	7.77804e-07	2.52253e-07	5.52885e-06
807.226	3.21039e-08	2.39762e-07	2.98043e-07	5.19345e-08			778.048	2.3391e-06	7.88934e-07	2.54207e-07	5.52986e-06
809.051	3.3006e-08	2.38872e-07	2.97371e-07	5.27261e-08			779.524	2.33616e-06	7.97106e-07	2.56533e-07	5.52482e-06
810.876	3.41025e-08	2.37667e-07	2.96632e-07	5.38109e-08			780.706	2.33128e-06	8.13882e-07	2.57138e-07	5.52179e-06
812.701	3.52232e-08	2.36579e-07	2.96162e-07	5.51545e-08			781.889	2.32736e-06	8.31498e-07	2.59466e-07	5.52078e-06
814.526	3.62642e-08	2.35491e-07	2.9549e-07	5.65448e-08			783.072	2.32688e-06	8.47938e-07	2.6398e-07	5.51474e-06
816.35	3.76473e-08	2.3461e-07	2.95422e-07	5.71873e-08			784.255	2.32298e-06	8.6142e-07	2.64096e-07	5.51273e-06
818.175	3.87169e-08	2.33262e-07	2.94281e-07	5.87584e-08			785.438	2.32004e-06	8.7702e-07	2.65094e-07	5.51072e-06
820	3.94837e-08	2.32762e-07	2.94348e-07	5.89268e-08			786.62	2.32248e-06	8.88714e-07	2.65816e-07	5.51072e-06
821.825	4.04137e-08	2.323e-07	2.94549e-07	5.88805e-08			787.803	2.32102e-06	8.95812e-07	2.62396e-07	5.51373e-06
823.65	4.12136e-08	2.32262e-07	2.94616e-07	5.83161e-08			788.986	2.3215e-06	9.04314e-07	2.6142e-07	5.51474e-06
825.475	4.24902e-08	2.31956e-07	2.95019e-07	5.77811e-08			790.169	2.322e-06	9.12534e-07	2.59953e-07	5.51676e-06
827.299	4.39181e-08	2.31246e-07	2.94549e-07	5.77493e-08			791.352	2.32004e-06	9.23382e-07	2.59816e-07	5.51978e-06
829.124	4.64596e-08	2.29907e-07	2.94146e-07	5.94155e-08			792.534	2.3132e-06	9.50118e-07	2.6142e-07	5.51373e-06
830.949	4.9002e-08	2.27412e-07	2.92466e-07	6.18123e-08			793.717	2.3088e-06	9.73884e-07	2.63862e-07	5.5097e-06
832.774	5.13706e-08	2.24985e-07	2.90854e-07	6.48052e-08			794.9	2.30392e-06	1.00297e-06	2.68494e-07	5.50265e-06
834.599	5.26578e-08	2.23801e-07	2.90787e-07	6.57507e-08			796.083	2.29854e-06	1.03468e-06	2.71914e-07	5.49357e-06
836.423	5.45902e-08	2.22999e-07	2.90921e-07	6.56602e-08			797.266	2.29316e-06	1.06079e-06	2.77056e-07	5.48954e-06
838.248	5.81448e-08	2.21164e-07	2.90316e-07	6.72336e-08			798.448	2.28682e-06	1.09189e-06	2.78893e-07	5.48552e-06
840.073	6.31283e-08	2.17128e-07	2.87629e-07	7.20125e-08			799.631	2.27948e-06	1.13187e-06	2.8378e-07	5.48148e-06
841.898	6.78476e-08	2.12299e-07	2.84606e-07	7.84111e-08			800.814	2.27166e-06	1.16974e-06	2.85734e-07	5.47544e-06
843.723	6.98354e-08	2.09314e-07	2.8306e-07	8.212e-08			801.997	2.26922e-06	1.20793e-06	2.91598e-07	5.46536e-06
845.548	7.11622e-08	2.08529e-07	2.83732e-07	8.12061e-08			803.179	2.26434e-06	1.23842e-06	2.93434e-07	5.46333e-06
847.372	7.46676e-08	2.07377e-07	2.84068e-07	8.061e-08			804.362	2.25798e-06	1.27426e-06	2.949e-07	5.46234e-06
849.197	7.85367e-08	2.04724e-07	2.82859e-07	8.29605e-08			805.545	2.2526e-06	1.30832e-06	2.95253e-07	5.45729e-06
851.022	8.20187e-08	2.02116e-07	2.81649e-07	8.52227e-08			806.728	2.24528e-06	1.35177e-06	3.02698e-07	5.45327e-06
852.847	8.53775e-08	1.99483e-07	2.80843e-07	8.75268e-08			807.911	2.23698e-06	1.40143e-06	3.06627e-07	5.44622e-06
854.672	8.82842e-08	1.9761e-07	2.8044e-07	8.88411e-08			809.093	2.2316e-06	1.44014e-06	3.0954e-07	5.44016e-06
856.496	9.236e-08	1.94591e-07	2.79096e-07	9.14041e-08			810.276	2.22476e-06	1.47828e-06	3.13938e-07	5.43614e-06
858.321	9.44808e-08	1.92189e-07	2.78156e-07	9.34807e-08			811.459	2.2189e-06	1.52352e-06	3.17613e-07	5.43009e-06
860.146	9.60383e-08	1.91295e-07	2.78491e-07	9.34075e-08			812.642	2.20864e-06	1.57871e-06	3.21522e-07	5.42403e-06
861.971	9.87758e-08	1.89963e-07	2.78357e-07	9.33293e-08			813.825	2.1974e-06	1.64623e-06	3.32642e-07	5.41698e-06
863.796	1.00702e-07	1.88536e-07	2.78021e-07	9.394e-08			815.007	2.1886e-06	1.70467e-06	3.39973e-07	5.4059e-06
865.621	1.03973e-07	1.86478e-07	2.77282e-07	9.58482e-08			816.19	2.18322e-06	1.7555e-06	3.43274e-07	5.39885e-06
867.445	1.07718e-07	1.83585e-07	2.75804e-07	9.93005e-08			817.373	2.18176e-06	1.77692e-06	3.42162e-07	5.39885e-06
869.27	1.11385e-07	1.79781e-07	2.73587e-07	1.04873e-07			818.556	2.17492e-06	1.81187e-06	3.41789e-07	5.40186e-06
871.095	1.12852e-07	1.77202e-07	2.72444e-07	1.08186e-07			819.739	2.17198e-06	1.85824e-06	3.46931e-07	5.39381e-06
872.92	1.1232e-07	1.76808e-07	2.72713e-07	1.0802e-07			820.921	2.1671e-06	1.88379e-06	3.48026e-07	5.39381e-06
874.745	1.10176e-07	1.79046e-07	2.75132e-07	1.02782e-07			822.104	2.15976e-06	1.92076e-06	3.51074e-07	5.38977e-06
876.569	1.11155e-07	1.80516e-07	2.76744e-07	9.8245e-08			823.287	2.14706e-06	1.97713e-06	3.57816e-07	5.37969e-06
878.394	1.14022e-07	1.7876e-07	2.75266e-07	9.99405e-08			824.47	2.12996e-06	2.06996e-06	3.68547e-07	5.36559e-06
880.219	1.15663e-07	1.77446e-07	2.74729e-07	1.01697e-07			825.653	2.11042e-06	2.17801e-06	3.89071e-07	5.34644e-06
882.044	1.2026e-07	1.74309e-07	2.72781e-07	1.06063e-07			826.835	2.09086e-06	2.27694e-06	4.08753e-07	5.32124e-06
883.869	1.23361e-07	1.69778e-07	2.69824e-07	1.13683e-07			828.018	2.07718e-06	2.35943e-06	4.25464e-07	5.30511e-06
885.694	1.24202e-07	1.67561e-07	2.68749e-07	1.17546e-07			829.201	2.05814e-06	2.44254e-06	4.35002e-07	5.29302e-06
887.518	1.26048e-07	1.66238e-07	2.68682e-07	1.18968e-07			830.384	2.04298e-06	2.53856e-06	4.55153e-07	5.27186e-06
889.343	1.28652e-07	1.63714e-07	2.67137e-07	1.22831e-07			831.566	2.03028e-06	2.60842e-06	4.70554e-07	5.25977e-06
891.168	1.30534e-07	1.61333e-07	2.65659e-07	1.2703e-07			832.749	2.01074e-06	2.69119e-06	4.85096e-07	5.24969e-06
892.993	1.31183e-07	1.59746e-07	2.64919e-07	1.2961e-07			833.932	1.98923e-06	2.80981e-06	5.09274e-07	5.22549e-06
894.818	1.32331e-07	1.59242e-07	2.65256e-07	1.29977e-07			835.115	1.97066e-06	2.90437e-06	5.29914e-07	5.20434e-06
896.642	1.35909e-07	1.56517e-07	2.63576e-07	1.34404e-07			836.298	1.95112e-06	3.01186e-06	5.54249e-07	5.18418e-06
898.467	1.36015e-07	1.54069e-07	2.61627e-07	1.39781e-07			837.48	1.93597e-06	3.0911e-06	5.74264e-07	5.16806e-06
900.292	1.34083e-07	1.54904e-07	2.62971e-07	1.37429e-07			838.663	1.91838e-06	3.15894e-06	5.9076e-07	5.15798e-06
							839.846	1.90225e-06	3.2467e-06	6.12142e-07	5.13681e-06
							841.029	1.88418e-06	3.33741e-06	6.34736e-07	5.12169e-06
							842.212	1.86756e-06	3.41554e-06	6.55513e-07	5.10356e-06
							843.394	1.8485e-06	3.50568e-06	6.83111e-07	5.0844e-06
							844.577	1.8231e-06	3.62637e-06	7.14991e-07	5.06123e-06
							845.76	1.79769e-06	3.75438e-06	7.55567e-07	5.03099e-06
							846.943	1.77277e-06	3.87211e-06	7.97589e-07	5.00177e-06
							848.126	1.75078e-06	3.99368e-06	8.42288e-07	4.97052e-06
							849.308	1.72879e-06	4.08262e-06	8.7784e-07	4.94634e-06
							850.491	1.70387e-06	4.18511e-06	9.15216e-07	4.9292e-06
							851.674	1.66966e-06	4.34188e-06	9.71408e-07	4.8899e-06
							852.857	1.6335e-06	4.52447e-06	1.04629e-06	4.84152e-06
							854.039	1.59735e-06	4.70268e-06	1.13217e-06	4.78911e-06
							855.222	1.55972e-06	4.8794e-06	1.22012e-06	4.73873e-06
							856.405	1.52405e-06	5.04651e-06	1.31124e-06	4.68834e-06
							857.588	1.49131e-06	5.21039e-06	1.40287e-06	4.63794e-06
							858.771	1.4576e-06	5.37007e-06	1.49914e-06	4.59057e-06
							859.953	1.42633e-06	5.52481e-06	1.59381e-06	4.54623e-06
							861.136	1.39652e-06	5.67422e-06	1.68482e-06	4.49886e-06
							862.319	1.36671e-06	5.82197e-06	1.7829e-06	4.45553e-06
							863.502	1.34033e-06	5.96644e-06	1.87549e-06	4.41522e-06
							864.685	1.3159e-06	6.10908e-06	1.96796e-06	4.37087e-06
							865.867	1.3027e-06	6.2007e-06	2.03309e-06	4.34265e-06
							867.05	1.29781e-06	6.2412e-06	2.05287e-06	4.34064e-06
							868.233	1.2983e-06	6.2697e-06	2.05042e-06	4.34466e-06
							869.416	1.30661e-06	6.2568e-06	2.02256e-06	4.36281e-06
							870.599	1.31247e-06	6.2265e-06	1.97029e-06	4.38699e-06
							871.781	1.31003e-06	6.26208e-06	1.94256e-06	4.40514e-06
							872.964	1.3027e-06	6.354e-06	1.95931e-06	4.39406e-06
							874.147	1.29e-06	6.45468e-06	1.99167e-06	4.37591e-06
							875.33	1.2812e-06	6.56034e-06	2.02231e-06	4.35777e-06
							876.512	1.27387e-06	6.64932e-06	2.048e-06	4.34769e-06
							877.695	1.2729e-06	6.70866e-06	2.05433e-06	4.34366e-06
							878.878	1.27729e-06	6.73098e-06	2.03418e-06	4.35677e-06
							880.061	1.28169e-06	6.7641e-06	2.00607e-06	4.37289e-06
							881.244	1.29342e-06	6.75588e-06	1.96589e-06	4.39203e-06
							882.426	1.30612e-06	6.74094e-06	1.90786e-06	4.42428e-06
							883.609	1.3159e-06	6.72306e-06	1.85426e-06	4.44848e-06
							884.792	1.32811e-06	6.72924e-06	1.80942e-06	4.46561e-06
							885.975	1.33886e-06	6.71892e-06	1.76446e-06	4.48878e-06
							887.158	1.3457e-06	6.71862e-06	1.71866e-06	4.51196e-06
							888.34	1.34521e-06	6.76122e-06	1.69019e-06	4.52709e-06
							889.523	1.33788e-06	6.8763e-06	1.69862e-06	4.51599e-06
							890.706	1.33837e-06	6.96054e-06	1.71658e-06	4.5029e-06
							891.889	1.34326e-06	6.94764e-06	1.69252e-06	4.51701e-06
							893.072	1.34472e-06	6.99432e-06	1.6699e-06	4.53212e-06
							894.254	1.34472e-06	7.0686e-06	1.67346e-06	4.53011e-06
							895.437	1.35645e-06	7.06746e-06	1.6538e-06	4.52808e-06
							896.62	1.3843e-06	6.95238e-06	1.58928e-06	4.5684e-06
							897.803	1.40483e-06	6.82548e-06	1.49352e-06	4.62686e-06
							898.985	1.40092e-06	6.8748e-06	1.45466e-06	4.64601e-06

## Sheet: Figure S5
Figure S5A	x-axis	y-axis	y-axis				Figure S5B	x-axis	x-axis	y-axis	y-axis	y-axis	y-axis	y-axis	y-axis		Figure S5C	x-axis	y-axis	y-axis	y-axis	y-axis	y-axis	y-axis
	Ni	AD MoNi Alloy	Ni/SBA-15					Mo	original signal	Mo3d5 Scan A	Mo3d3 Scan A	Mo3d5 Scan B	Mo3d3 Scan B	Backgnd.	Envelope				original signal	Mo3d5 Scan A	Mo3d3 Scan A	Mo3d5 Scan B	Mo3d3 Scan B	Backgnd.
	Binding Energy (eV)	Intensity(a.u)	Intensity(a.u)					Binding Energy (eV)	Intensity(a.u)	Intensity(a.u)	Intensity(a.u)	Intensity(a.u)	Intensity(a.u)	Intensity(a.u)	Intensity(a.u)			Binding Energy (eV)	Intensity(a.u)	Intensity(a.u)	Intensity(a.u)	Intensity(a.u)	Intensity(a.u)	Intensity(a.u)
	890.78	2825.18	24099.8					240.88	18630.3	18610.1	18632.3	18589.1	18600.4	18588.5	18666.5			240.38	948.456	958.193	958.368	968.188	965.534	957.389
	890.68	2842.54	24144.8					240.78	18575.6	18609.9	18633	18588.3	18600.8	18587.6	18669.3			240.28	955.765	958.204	958.387	968.192	965.607	957.387
	890.58	2824.42	24189.9					240.68	18559.7	18585.1	18609	18562.7	18576.8	18562	18647.7			240.18	967.946	958.207	958.398	968.186	965.679	957.376
	890.48	2797.14	24226.9					240.58	18584.7	18585.6	18610.4	18562.6	18578.2	18561.7	18651.7			240.08	983.517	958.201	958.402	968.173	965.751	957.356
	890.38	2844.78	24226.2					240.48	18459.6	18586.1	18611.9	18562.4	18579.8	18561.4	18655.9			239.98	992.997	958.175	958.385	968.14	965.811	957.316
	890.28	2839.98	24249.9					240.38	18768.8	18586.6	18613.4	18562.1	18581.6	18561.1	18660.5			239.88	1021.51	958.146	958.366	968.105	965.88	957.273
	890.18	2791.76	24265.8					240.28	18583.5	18587.1	18614.9	18561.9	18583.6	18560.7	18665.4			239.78	965.95	958.118	958.348	968.07	965.959	957.229
	890.08	2786.62	24276.2					240.18	18595.1	18587.5	18616.4	18561.6	18585.8	18560.3	18670.6			239.68	968.436	958.081	958.322	968.027	966.043	957.177
	889.98	2799.68	24283.5					240.08	18693.8	18588	18617.9	18561.3	18588.2	18559.8	18676.1			239.58	1012.86	958.056	958.308	967.997	966.151	957.136
	889.88	2814.08	24356.7					239.98	18568.1	18588.3	18619.4	18560.8	18590.9	18559.1	18682			239.48	954.386	958.044	958.308	967.981	966.289	957.109
	889.78	2778.28	24402.1					239.88	18970.4	18588.5	18620.9	18560.2	18593.8	18558.4	18688.3			239.38	973.717	958.032	958.308	967.965	966.443	957.08
	889.68	2803.2	24394.3					239.78	18787.6	18588.9	18622.5	18559.7	18597.1	18557.7	18695.2			239.28	970.546	958.022	958.311	967.952	966.617	957.053
	889.58	2796.5	24351.9					239.68	18480.7	18589.2	18624.1	18559.3	18601	18556.9	18702.7			239.18	962.579	958.019	958.323	967.948	966.819	957.033
	889.48	2838.86	24324.8					239.58	18744.9	18589.5	18625.7	18558.7	18605.2	18556.1	18710.8			239.08	987.181	958	958.318	967.928	967.027	956.995
	889.38	2843.94	24266.5					239.48	18713.8	18589.9	18627.6	18558.2	18610.1	18555.4	18719.7			238.98	1015.4	957.973	958.305	967.901	967.252	956.95
	889.28	2829.82	24273.5					239.38	18835.2	18590.4	18629.5	18557.9	18615.7	18554.7	18729.5			238.88	1002.54	957.924	958.272	967.854	967.483	956.882
	889.18	2838.86	24265.2					239.28	18674.5	18590.8	18631.5	18557.4	18621.9	18553.9	18740			238.78	1048.85	957.864	958.229	967.798	967.735	956.802
	889.08	2854.32	24226.1					239.18	18711.5	18591.2	18633.5	18556.9	18628.8	18553	18751.5			238.68	1003.24	957.817	958.2	967.757	968.034	956.736
	888.98	2805.94	24206.1					239.08	18866.2	18591.6	18635.5	18556.5	18636.7	18552	18764.1			238.58	941.316	957.771	958.172	967.719	968.373	956.669
	888.88	2777.36	24223.4					238.98	18707.9	18592	18637.7	18556.1	18645.5	18551.1	18777.9			238.48	1014.73	957.731	958.152	967.689	968.763	956.608
	888.78	2812.6	24223.6					238.88	18884.8	18592.3	18639.8	18555.5	18655.2	18550	18792.9			238.38	984.125	957.711	958.153	967.682	969.224	956.566
	888.68	2763.22	24200.5					238.78	18970.7	18592.5	18641.9	18554.9	18666	18548.7	18809.2			238.28	978.367	957.692	958.155	967.678	969.747	956.524
	888.58	2812.12	24231.7					238.68	18904	18592.8	18644.1	18554.3	18678.3	18547.4	18827.2			238.18	1004.72	957.642	958.128	967.647	970.312	956.451
	888.48	2769.94	24228.3					238.58	18902.1	18593	18646.4	18553.8	18692	18546.1	18846.9			238.08	1050.24	957.591	958.1	967.618	970.966	956.376
	888.38	2796.68	24274.9					238.48	18811.8	18593.2	18648.7	18553.2	18707.3	18544.6	18868.5			237.98	1021.65	957.532	958.067	967.586	971.726	956.293
	888.28	2770.72	24261.5					238.38	19073.4	18593.5	18651.2	18552.7	18724.6	18543.2	18892.4			237.88	1011.9	957.466	958.028	967.551	972.623	956.201
	888.18	2761.76	24259.9					238.28	18881.1	18593.8	18653.9	18552.4	18744	18541.8	18918.8			237.78	1008.86	957.4	957.991	967.522	973.713	956.11
	888.08	2835.06	24257.9					238.18	18945	18594.3	18656.8	18552.2	18765.9	18540.4	18948			237.68	1002.88	957.363	957.983	967.526	975.083	956.045
	887.98	2822.5	24278					238.08	18766.4	18594.8	18659.8	18552.2	18790.5	18539	18980.3			237.58	954.254	957.333	957.986	967.545	976.796	955.988
	887.88	2769.34	24224.8					237.98	18794.3	18595.5	18663.2	18552.5	18818.1	18537.7	19016.1			237.48	995.835	957.303	957.989	967.57	978.951	955.93
	887.78	2792.7	24206.7					237.88	18942	18596.1	18666.5	18552.7	18848.9	18536.2	19055.5			237.38	1017.34	957.278	958	967.608	981.693	955.875
	887.68	2817.3	24203.6					237.78	19180.1	18596.5	18669.8	18552.8	18883.3	18534.5	19098.9			237.28	993.974	957.264	958.024	967.665	985.2	955.83
	887.58	2867.66	24201.4					237.68	19315.8	18596.8	18673.1	18553	18921.8	18532.6	19147			237.18	968.902	957.226	958.026	967.708	989.641	955.761
	887.48	2801.1	24194.5					237.58	19073.7	18597	18676.4	18553.3	18965.2	18530.5	19200.4			237.08	1039.89	957.187	958.029	967.761	995.27	955.689
	887.38	2778.26	24228.9					237.48	19051.5	18596.9	18679.6	18553.5	19014.2	18528	19260.1			236.98	1004.6	957.151	958.039	967.828	1002.34	955.62
	887.28	2809.68	24258.2					237.38	19561.3	18596.9	18683	18553.9	19070.7	18525.5	19327.9			236.88	1007.42	957.099	958.035	967.893	1011.05	955.533
	887.18	2785.16	24300.5					237.28	19240	18596.8	18686.5	18554.5	19136.5	18522.9	19405.7			236.78	1054.54	957.038	958.025	967.963	1021.58	955.436
	887.08	2822.98	24307.7					237.18	19510.9	18596.6	18690.1	18555.2	19214.6	18520	19496.6			236.68	1005.47	956.98	958.023	968.053	1034.01	955.341
	886.98	2833.52	24310.3					237.08	19443.5	18596.2	18693.6	18556.1	19309.1	18516.8	19604.5			236.58	1031.06	956.898	957.999	968.136	1048.18	955.221
	886.88	2800.56	24278.5					236.98	19499.2	18595.7	18697.3	18557.3	19425	18513.5	19734.8			236.48	1094.87	956.775	957.938	968.197	1063.66	955.058
	886.78	2814.9	24280.9					236.88	19798.5	18594.9	18700.7	18558.5	19567.5	18509.6	19892.6			236.38	1156.42	956.637	957.866	968.265	1079.75	954.879
	886.68	2859.62	24255.1					236.78	20091.1	18593.7	18704.1	18559.9	19741.4	18505.4	20082.9			236.28	1110.63	956.47	957.77	968.329	1095.34	954.669
	886.58	2829.76	24260.9					236.68	20092.5	18592.1	18707.3	18561.4	19948.6	18500.6	20307.6			236.18	1113.16	956.281	957.657	968.397	1109.11	954.435
	886.48	2789.74	24274					236.58	20382.8	18589.8	18709.9	18562.6	20186.1	18494.9	20563.8			236.08	1112.9	956.08	957.537	968.483	1119.68	954.188
	886.38	2752.64	24282.5					236.48	20972.1	18586.6	18711.9	18563.8	20444.3	18488.2	20842			235.98	1139.9	955.888	957.433	968.612	1126.01	953.949
	886.28	2813.62	24254.2					236.38	21259.2	18582.8	18713.6	18565.1	20706.5	18480.8	21125.5			235.88	1128.98	955.699	957.337	968.779	1127.62	953.71
	886.18	2840.8	24249.4					236.28	21272.8	18578.1	18714.8	18566.4	20949.5	18472.4	21391.6			235.78	1107.82	955.509	957.248	968.986	1123.07	953.469
	886.08	2881.52	24327.6					236.18	21708.2	18572.8	18715.5	18567.9	21149.8	18463.2	21616.5			235.68	1120.93	955.341	957.188	969.261	1111.98	953.248
	885.98	2839.18	24321.5					236.08	21665.7	18567.2	18716.3	18570.3	21288.8	18453.5	21782.1			235.58	1041.41	955.195	957.158	969.609	1095.87	953.046
	885.88	2791.14	24365.2					235.98	21730.2	18561.6	18717.4	18573.9	21360.9	18443.7	21882.8			235.48	1068.4	955.06	957.148	970.026	1076.75	952.853
	885.78	2806.58	24374.1					235.88	21332.5	18556.1	18719.1	18579.1	21377.8	18433.8	21930.6			235.38	1099.71	954.933	957.157	970.517	1056.61	952.666
	885.68	2785.22	24414.6					235.78	21348.1	18551.2	18721.7	18586.3	21358.1	18424.3	21944.3			235.28	1083.54	954.833	957.203	971.113	1037.09	952.504
	885.58	2836.66	24332.3					235.68	20999.9	18546.9	18725.3	18595.9	21221.7	18415.3	21843.9			235.18	1035.79	954.743	957.271	971.81	1019.3	952.348
	885.48	2818.72	24362.9					235.58	20950.7	18543.3	18730.1	18608.2	20962.9	18406.8	21624.2			235.08	1016.51	954.672	957.372	972.638	1003.89	952.21
	885.38	2811.58	24311.7					235.48	20830.8	18540.5	18736.3	18623.4	20615.7	18398.9	21319.3			234.98	1006.6	954.621	957.507	973.625	991.064	952.088
	885.28	2831.08	24328					235.38	20285.9	18538.4	18743.7	18641.8	20222	18391.4	20971.6			234.88	1041.93	954.589	957.677	974.807	980.743	951.982
	885.18	2879.32	24343.7					235.28	20521.4	18536.9	18752.2	18663.6	19823.7	18384.4	20623.2			234.78	1025.75	954.553	957.86	976.216	972.659	951.868
	885.08	2846.3	24379.7					235.18	20368.5	18536	18762	18689.1	19455.2	18377.7	20309.2			234.68	1061.75	954.517	958.064	977.926	966.486	951.752
	884.98	2833.36	24319.3					235.08	20268.9	18535.7	18773.2	18718.6	19139.5	18371.4	20052.7			234.58	1026.44	954.482	958.29	980.038	961.876	951.632
	884.88	2899.2	24328.5					234.98	20201.3	18535.9	18785.6	18752.5	18886.7	18365.3	19864.6			234.48	1017.44	954.456	958.549	982.691	958.507	951.518
	884.78	2824.84	24318.7					234.88	19909.7	18536.5	18799.3	18791.2	18696.4	18359.5	19745			234.38	1022.91	954.429	958.835	986.048	956.079	951.399
	884.68	2845.48	24319					234.78	20110.9	18537.7	18814.5	18835.3	18561.2	18353.8	19687.1			234.28	1042.71	954.415	959.164	990.338	954.365	951.288
	884.58	2843.88	24315.1					234.68	20014.2	18539.3	18831.2	18885.6	18469.9	18348.4	19680.8			234.18	1031.34	954.406	959.533	995.821	953.165	951.178
	884.48	2845.2	24374.5					234.58	19873	18541.4	18849.6	18942.9	18410.9	18343.2	19715.3			234.08	1021.41	954.392	959.934	1002.8	952.317	951.058
	884.38	2787.66	24353.5					234.48	19853.8	18543.8	18869.7	19008.1	18373.9	18337.9	19781.8			233.98	1054.92	954.375	960.375	1011.61	951.713	950.929
	884.28	2866.14	24347.6					234.38	19971.7	18546.4	18891.5	19083.1	18350.8	18332.6	19874.1			233.88	1052.44	954.355	960.861	1022.61	951.27	950.792
	884.18	2900.84	24296.4					234.28	20162.1	18549.2	18915.1	19170.2	18335.8	18327	19989.3			233.78	1072.07	954.321	961.387	1036.1	950.921	950.634
	884.08	2860.46	24286.7					234.18	20305.4	18552	18940.8	19273.1	18325.2	18321.2	20127.6			233.68	1100.38	954.27	961.959	1052.28	950.623	950.454
	883.98	2858.72	24299.3					234.08	20354.2	18554.9	18968.8	19396.9	18316.7	18315	20292.4			233.58	1100.86	954.208	962.589	1071.15	950.353	950.255
	883.88	2845.22	24380.8					233.98	20401.1	18557.6	18999.3	19548.2	18309.1	18308.3	20489.2			233.48	1120.67	954.106	963.259	1092.37	950.064	950.009
	883.78	2868.42	24405.4					233.88	20690.7	18560.2	19032.7	19734.7	18301.4	18301.1	20725.7			233.38	1217.05	953.997	964.012	1115.23	949.779	949.748
	883.68	2890.7	24439.6					233.78	21103.5	18562.6	19069.4	19963.8	18293.3	18293.2	21009.6			233.28	1122.38	953.86	964.839	1138.46	949.468	949.451
	883.58	2857.72	24467.8					233.68	21360.1	18564.6	19110.1	20240.7	18284.5	18284.5	21346.5			233.18	1227.79	953.691	965.753	1160.33	949.122	949.113
	883.48	2875.86	24428.2					233.58	21561.2	18566.1	19155.3	20564.5	18274.8	18274.7	21736.3			233.08	1241.3	953.502	966.78	1178.86	948.75	948.745
	883.38	2864.62	24365.4					233.48	22046.5	18566.9	19205.9	20925.9	18263.9	18263.9	22170.9			232.98	1226.46	953.323	967.969	1192.16	948.378	948.376
	883.28	2879.4	24372.9					233.38	22489.3	18567.1	19263.3	21304.9	18251.8	18251.8	22631.6			232.88	1218.62	953.116	969.304	1198.9	947.969	947.968
	883.18	2896.46	24336.6					233.28	23019.5	18566.3	19329	21671.4	18238.2	18238.2	23090.2			232.78	1259.05	952.913	970.843	1198.45	947.552	947.552
	883.08	2813.26	24311.1					233.18	23812.9	18564.7	19405.3	21990.7	18223.3	18223.3	23514.1			232.68	1251.65	952.726	972.623	1188.3	947.138	947.138
	882.98	2858.02	24340.1					233.08	23709	18562.2	19495.1	22230.7	18206.8	18206.8	23874.5			232.58	1233.2	952.564	974.681	1169.3	946.734	946.734
	882.88	2948.54	24400.5					232.98	24445.1	18559.1	19602.9	22373.7	18189	18189	24157.7			232.48	1188.87	952.427	977.05	1144.01	946.341	946.341
	882.78	2944.84	24383.4					232.88	24566.7	18555.6	19734.4	22425	18170.2	18170.2	24374.6			232.38	1178.82	952.322	979.764	1115.38	945.961	945.961
	882.68	2897.44	24445.2					232.78	24590.6	18552.4	19897.8	22417.4	18150.8	18150.8	24566			232.28	1209.48	952.261	982.863	1086.19	945.608	945.608
	882.58	2953.82	24469.4					232.68	24653.5	18549.3	20104.1	22301	18130.8	18130.8	24692.8			232.18	1157.9	952.264	986.385	1058.57	945.298	945.298
	882.48	2892.12	24458.1					232.58	24638.6	18546.8	20369.2	21991.7	18110.5	18110.5	24686.6			232.08	1077.9	952.308	990.309	1033.87	945.007	945.007
	882.38	2898.48	24422					232.48	24792.9	18545	20715.8	21529.5	18090.1	18090.1	24610.1			231.98	1121.68	952.41	994.632	1012.77	944.75	944.75
	882.28	2915.68	24450.3					232.38	24695.5	18544	21176.6	20971.5	18069.4	18069.4	24553.3			231.88	1057.13	952.568	999.289	995.427	944.523	944.523
	882.18	2884.84	24468.5					232.28	24894.8	18543.5	21798	20379.9	18048.3	18048.3	24624.8			231.78	1105.93	952.793	1004.18	981.623	944.333	944.333
	882.08	2939.52	24443.5					232.18	25303.9	18543.2	22641.1	19809.8	18026.2	18026.2	24941.7			231.68	1024.24	953.053	1009.09	970.915	944.147	944.147
	881.98	2927.48	24500.7					232.08	26171.2	18542.9	23771.5	19302.1	18002.9	18002.9	25610.7			231.58	1064.35	953.374	1013.79	962.829	943.986	943.986
	881.88	2962.1	24506.3					231.98	26571.4	18542.3	25205.1	18879	17978	17978	26670.4			231.48	1029.18	953.744	1017.96	956.849	943.835	943.835
	881.78	2897.22	24531.7					231.88	27218.3	18541.4	26767.9	18546.4	17951.4	17951.4	27952.9			231.38	1024.29	954.16	1021.24	952.51	943.689	943.689
	881.68	2892.46	24577.5					231.78	27657.7	18540.5	27930.6	18297.4	17923.3	17923.3	28922			231.28	1089.43	954.621	1023.3	949.408	943.538	943.538
	881.58	2924.72	24573.4					231.68	27545.4	18540.8	28014.7	18118.6	17894.7	17894.7	28884.8			231.18	1038.9	955.151	1023.93	947.239	943.403	943.403
	881.48	2893.04	24508.5					231.58	26895	18543.3	26853.6	17994	17866.4	17866.4	27658.2			231.08	1005.24	955.751	1023.04	945.74	943.28	943.28
	881.38	2951.46	24523					231.48	25901.2	18549.3	25110	17908.9	17839.6	17839.6	25889			230.98	990.187	956.416	1020.71	944.706	943.157	943.157
	881.28	2916.42	24482.3					231.38	24568.8	18560	23444.4	17851.2	17815.4	17815.4	24224.9			230.88	1023.63	957.168	1017.17	944.004	943.046	943.046
	881.18	2972.1	24415.8					231.28	23469.6	18576.4	22112.1	17811.9	17794.3	17794.3	22911.8			230.78	1044.83	958.006	1012.75	943.519	942.937	942.937
	881.08	2939.76	24466.2					231.18	22239.1	18598.8	21116.3	17784.8	17776.6	17776.6	21946.9			230.68	1029.37	958.926	1007.77	943.166	942.819	942.819
	880.98	2998.18	24512.5					231.08	21430.8	18627.2	20385.4	17765.3	17761.6	17761.6	21254.6			230.58	1039.1	959.936	1002.54	942.888	942.685	942.685
	880.88	2980.96	24555.4					230.98	21177	18661.6	19846.6	17750.7	17749.2	17749.2	20760.5			230.48	1045.4	961.073	997.334	942.678	942.562	942.562
	880.78	2935.84	24587					230.88	20526.7	18701.8	19444	17739.3	17738.7	17738.7	20407.8			230.38	986.657	962.369	992.35	942.528	942.462	942.462
	880.68	2930.74	24629.7					230.78	20175.8	18747.9	19137.9	17729.7	17729.4	17729.4	20156.6			230.28	958.9	963.829	987.683	942.412	942.376	942.376
	880.58	2960.88	24633.8					230.68	20133.7	18800.2	18900.9	17721.3	17721.2	17721.2	19980			230.18	983.86	965.47	983.39	942.318	942.299	942.299
	880.48	3012.8	24644.7					230.58	19799.5	18859.4	18714.3	17713.8	17713.8	17713.8	19860			230.08	1005.26	967.315	979.491	942.242	942.231	942.231
	880.38	2957.66	24637.8					230.48	19812.9	18926.1	18564.7	17706.6	17706.6	17706.6	19784.2			229.98	1012.4	969.371	975.959	942.158	942.152	942.152
	880.28	2967.32	24645.5					230.38	19967.7	19001.5	18442.9	17699.7	17699.7	17699.7	19744.7			229.88	1025.53	971.68	972.786	942.076	942.073	942.073
	880.18	2935.54	24625.6					230.28	19800.8	19087.2	18342.3	17693	17693	17693	19736.5			229.78	958.139	974.274	969.944	941.995	941.993	941.993
	880.08	2963.6	24600.2					230.18	19797.6	19185.1	18258	17686.2	17686.2	17686.2	19756.9			229.68	987.796	977.19	967.399	941.911	941.911	941.911
	879.98	2964.98	24596.4					230.08	19847.7	19298.1	18186.5	17679.5	17679.5	17679.5	19805.1			229.58	1014.94	980.473	965.122	941.828	941.828	941.828
	879.88	2924.42	24558.5					229.98	19798.1	19429.8	18125.1	17672.7	17672.7	17672.7	19882.2			229.48	1012.56	984.17	963.086	941.747	941.747	941.747
	879.78	2928.28	24555.2					229.88	19897.3	19584.7	18071.8	17665.8	17665.8	17665.8	19990.8			229.38	1018.18	988.302	961.238	941.643	941.643	941.643
	879.68	2957.62	24579					229.78	20079.1	19769.5	18024.9	17658.6	17658.6	17658.6	20135.8			229.28	1036.43	992.927	959.568	941.532	941.532	941.532
	879.58	2926.26	24591.8					229.68	20050.9	19993	17983.2	17651.2	17651.2	17651.2	20325			229.18	1014.62	998.078	958.051	941.41	941.41	941.41
	879.48	2977.64	24608					229.58	20266.6	20267.4	17945.5	17643.3	17643.3	17643.3	20569.5			229.08	1052.43	1003.76	956.658	941.268	941.268	941.268
	879.38	2941.72	24635.7					229.48	20638.5	20610.2	17910.9	17634.7	17634.7	17634.7	20886.3			228.98	1081.11	1010	955.395	941.13	941.13	941.13
	879.28	2941.02	24619					229.38	20875.2	21046.7	17878.6	17625.4	17625.4	17625.4	21299.9			228.88	1005.48	1016.73	954.242	940.992	940.992	940.992
	879.18	2942.38	24629.7					229.28	21313.7	21612.9	17847.6	17614.6	17614.6	17614.6	21845.9			228.78	1036.55	1023.81	953.165	940.83	940.83	940.83
	879.08	2935.06	24674.3					229.18	22331	22361.3	17816.9	17601.9	17601.9	17601.9	22576.4			228.68	1094.62	1031.05	952.169	940.663	940.663	940.663
	878.98	2967.44	24656.5					229.08	23469.2	23365.8	17785.5	17586.5	17586.5	17586.5	23564.8			228.58	1074.04	1038.15	951.251	940.497	940.497	940.497
	878.88	3000.32	24659.6					228.98	24807.3	24719.9	17752.3	17567.6	17567.6	17567.6	24904.6			228.48	1071.7	1044.68	950.386	940.317	940.317	940.317
	878.78	2941.62	24609.1					228.88	26633	26508.1	17715.3	17543.5	17543.5	17543.5	26680			228.38	1059.16	1050.16	949.568	940.122	940.122	940.122
	878.68	2938.16	24557.8					228.78	29596	28697	17673.9	17513.7	17513.7	17513.7	28857.2			228.28	1084.72	1054.12	948.82	939.943	939.943	939.943
	878.58	2963.76	24489.6					228.68	31580.6	30892	17627.6	17477.9	17477.9	17477.9	31041.7			228.18	1037.96	1056.12	948.109	939.754	939.754	939.754
	878.48	2910.76	24468					228.58	33100.4	32183.8	17577.3	17437.1	17437.1	17437.1	32324			228.08	1109.23	1055.92	947.437	939.56	939.56	939.56
	878.38	2899.02	24456.2					228.48	32745.1	31708.4	17525.1	17393.6	17393.6	17393.6	31839.9			227.98	1088.1	1053.54	946.798	939.361	939.361	939.361
	878.28	2927.7	24460.2					228.38	30797.8	29635.7	17474.8	17351.3	17351.3	17351.3	29759.3			227.88	1076.21	1049.21	946.197	939.165	939.165	939.165
	878.18	2918.42	24499.8					228.28	27641.3	27069.6	17429.1	17312.8	17312.8	17312.8	27185.9			227.78	1070.71	1043.35	945.638	938.98	938.98	938.98
	878.08	2902.08	24501.8					228.18	25037.5	24791.7	17390.1	17280.4	17280.4	17280.4	24901.4			227.68	1001.89	1036.47	945.12	938.808	938.808	938.808
	877.98	2896.3	24554.7					228.08	23003.2	23024.2	17358.6	17255.1	17255.1	17255.1	23127.7			227.58	1062.3	1029.04	944.634	938.642	938.642	938.642
	877.88	2890.56	24549.9					227.98	21139.9	21717.9	17333.9	17236	17236	17236	21815.8			227.48	1064.9	1021.47	944.178	938.483	938.483	938.483
	877.78	2895.34	24579.9					227.88	20421.4	20761.6	17314.5	17221.8	17221.8	17221.8	20854.3			227.38	1052.6	1014.09	943.76	938.34	938.34	938.34
	877.68	2842.56	24578.1					227.78	19657.1	20055.9	17298.9	17211	17211	17211	20143.8			227.28	1009.8	1007.06	943.344	938.181	938.181	938.181
	877.58	2910.82	24599.8					227.68	19466.7	19527.4	17286	17202.7	17202.7	17202.7	19610.8			227.18	1060.54	1000.53	942.954	938.03	938.03	938.03
	877.48	2907.36	24580.3					227.58	18913.4	19124.5	17275.1	17195.8	17195.8	17195.8	19203.7			227.08	1032.13	994.567	942.593	937.893	937.893	937.893
	877.38	2918.1	24623.2					227.48	18639.1	18812.1	17265.6	17190.2	17190.2	17190.2	18887.5			226.98	1017.91	989.163	942.253	937.762	937.762	937.762
	877.28	2871.98	24631.4					227.38	18436.8	18565.9	17257.1	17185.4	17185.4	17185.4	18637.6			226.88	1028.5	984.295	941.926	937.631	937.631	937.631
	877.18	2951.16	24614.1					227.28	18365.8	18369	17249.7	17181.3	17181.3	17181.3	18437.4			226.78	1009.62	979.944	941.628	937.516	937.516	937.516
	877.08	2913.02	24634.7					227.18	18182.2	18209.2	17242.8	17177.6	17177.6	17177.6	18274.4			226.68	1003.44	976.058	941.349	937.408	937.408	937.408
	876.98	2939.98	24586.6					227.08	18232	18077.8	17236.5	17174.2	17174.2	17174.2	18140.1			226.58	1005.97	972.59	941.085	937.306	937.306	937.306
	876.88	2941.48	24585.7					226.98	18177.4	17968.3	17230.4	17170.9	17170.9	17170.9	18027.8			226.48	997.139	969.513	940.856	937.229	937.229	937.229
	876.78	2904.04	24622.5					226.88	18362.6	17876.2	17224.6	17167.7	17167.7	17167.7	17933.1			226.38	942.113	966.778	940.652	937.168	937.168	937.168
	876.68	2957.3	24662.3					226.78	18075.1	17798	17219	17164.5	17164.5	17164.5	17852.4			226.28	950.234	964.32	940.448	937.098	937.098	937.098
	876.58	2975.02	24650.1					226.68	18099.4	17730.8	17213.6	17161.4	17161.4	17161.4	17783			226.18	1034.88	962.123	940.259	937.037	937.037	937.037
	876.48	2940.58	24696					226.58	18208.7	17672.7	17208.2	17158.2	17158.2	17158.2	17722.7			226.08	977.081	960.17	940.098	936.997	936.997	936.997
	876.38	2975.26	24629.3					226.48	18194.3	17622.3	17203.4	17155.4	17155.4	17155.4	17670.3			225.98	922.047	958.406	939.939	936.951	936.951	936.951
	876.28	2972.74	24585.5					226.38	17765	17578.2	17198.7	17152.7	17152.7	17152.7	17624.2			225.88	959.577	956.812	939.784	936.904	936.904	936.904
	876.18	2984.84	24587.2					226.28	17984.7	17539.4	17194.3	17150.1	17150.1	17150.1	17583.6			225.78	958.558	955.394	939.659	936.881	936.881	936.881
	876.08	2995.82	24641.3					226.18	17749.8	17505.2	17190.3	17147.9	17147.9	17147.9	17547.7			225.68	945.906	954.123	939.553	936.872	936.872	936.872
	875.98	2948.22	24641.5					226.08	17746.6	17475	17186.7	17145.9	17145.9	17145.9	17515.9			225.58	930.82	952.968	939.449	936.86	936.86	936.86
	875.88	2952.56	24679.4					225.98	17698	17448	17183.2	17143.9	17143.9	17143.9	17487.3			225.48	930.59	951.913	939.345	936.843	936.843	936.843
	875.78	2986.94	24706.7					225.88	17747	17423.7	17179.9	17142.1	17142.1	17142.1	17461.5			225.38	976.458	950.94	939.235	936.816	936.816	936.816
	875.68	2979.8	24682.3					225.78	17788.5	17401.9	17176.8	17140.3	17140.3	17140.3	17438.3			225.28	994.524	950.031	939.111	936.771	936.771	936.771
	875.58	3006.12	24678.3					225.68	17544.4	17382.3	17173.9	17138.8	17138.8	17138.8	17417.4			225.18	1012.09	949.189	938.983	936.718	936.718	936.718
	875.48	3031.42	24699.4					225.58	17454.3	17364.7	17171.3	17137.4	17137.4	17137.4	17398.5			225.08	955.058	948.408	938.853	936.66	936.66	936.66
	875.38	3053.72	24758.8					225.48	17344	17348.8	17168.9	17136.3	17136.3	17136.3	17381.4			224.98	950.144	947.682	938.723	936.598	936.598	936.598
	875.28	3040.9	24758					225.38	17389	17334.5	17166.9	17135.4	17135.4	17135.4	17365.9			224.88	985.828	947.024	938.612	936.552	936.552	936.552
	875.18	3053.58	24766					225.28	17453.8	17321.4	17164.9	17134.5	17134.5	17134.5	17351.8			224.78	943.412	946.439	938.527	936.53	936.53	936.53
	875.08	3031.86	24769					225.18	17419.1	17309.4	17163.1	17133.8	17133.8	17133.8	17338.8			224.68	925.198	945.9	938.449	936.511	936.511	936.511
	874.98	3029.56	24777.7					225.08	17309.5	17298.7	17161.6	17133.3	17133.3	17133.3	17327			224.58	942.583	945.394	938.368	936.487	936.487	936.487
	874.88	3021.9	24759.8					224.98	16957.7	17288.9	17160.2	17132.9	17132.9	17132.9	17316.3			224.48	971.509	944.931	938.298	936.471	936.471	936.471
	874.78	3082.72	24780.2					224.88	17180.2	17280	17159.1	17132.6	17132.6	17132.6	17306.5			224.38	955.728	944.49	938.219	936.444	936.444	936.444
	874.68	3076	24791.1					224.78	17212.7	17272	17158.2	17132.6	17132.6	17132.6	17297.6			224.28	981.136	944.069	938.133	936.409	936.409	936.409
	874.58	3046.08	24755.9					224.68	17048.8	17265.3	17158	17133.2	17133.2	17133.2	17290			224.18	955.406	943.662	938.037	936.36	936.36	936.36
	874.48	3119.94	24737					224.58	17263.4	17259.1	17157.9	17133.9	17133.9	17133.9	17283.1			224.08	987.677	943.269	937.933	936.302	936.302	936.302
	874.38	3123.04	24725.3					224.48	17260.6	17253.5	17157.8	17134.6	17134.6	17134.6	17276.7			223.98	1006.98	942.89	937.823	936.236	936.236	936.236
	874.28	3142.66	24732.7					224.38	17167.1	17248.2	17157.7	17135.3	17135.3	17135.3	17270.7			223.88	980.865	942.529	937.712	936.168	936.168	936.168
	874.18	3100.84	24731.1					224.28	17219.7	17243.4	17157.7	17135.9	17135.9	17135.9	17265.2			223.78	989.907	942.194	937.61	936.107	936.107	936.107
	874.08	3034.34	24791.2					224.18	17271.8	17239	17157.7	17136.6	17136.6	17136.6	17260.1			223.68	930.675	941.883	937.518	936.053	936.053	936.053
	873.98	3096.3	24848.1					224.08	17252.9	17234.9	17157.7	17137.3	17137.3	17137.3	17255.3			223.58	961.067	941.591	937.429	936.002	936.002	936.002
	873.88	3077.4	24849.3					223.98	17070	17231.1	17157.8	17138	17138	17138	17250.9			223.48	996.286	941.316	937.344	935.954	935.954	935.954
	873.78	3134.5	24876					223.88	17536.1	17227.6	17157.8	17138.6	17138.6	17138.6	17246.8			223.38	973.15	941.067	937.274	935.918	935.918	935.918
	873.68	3118.06	24946.5					223.78	17134.9	17224.3	17157.9	17139.3	17139.3	17139.3	17242.9			223.28	943.527	940.813	937.188	935.866	935.866	935.866
	873.58	3104.28	24905.8					223.68	17204.1	17221.3	17158.1	17140	17140	17140	17239.4			223.18	988.315	940.577	937.109	935.819	935.819	935.819
	873.48	3098.34	24873.5					223.58	17139.8	17218.5	17158.2	17140.7	17140.7	17140.7	17236			223.08	942.324	940.375	937.056	935.797	935.797	935.797
	873.38	3093.28	24907.3					223.48	17162.7	17222.8	17165.3	17148.3	17148.3	17148.3	17239.8			222.98	909.581	940.194	937.014	935.786	935.786	935.786
	873.28	3114.9	24909.6					223.38	17061.8	17227.3	17172.4	17155.8	17155.8	17155.8	17243.9			222.88	936.401	940.02	936.971	935.772	935.772	935.772
	873.18	3080.26	24860.5					223.28	17241.1	17232	17179.5	17163.4	17163.4	17163.4	17248.1			222.78	951.453	941.011	938.086	936.915	936.915	936.915
	873.08	3072.38	24908					223.18	17279	17236.8	17186.6	17171	17171	17171	17252.4			222.68	939.098	942.01	939.202	938.057	938.057	938.057
	872.98	3075.96	24907.8					223.08	17335.2	17241.8	17193.8	17178.6	17178.6	17178.6	17257			222.58	970.14	943.017	940.319	939.2	939.2	939.2
	872.88	3073.58	24913.2					222.98	17166.9	17247	17200.9	17186.2	17186.2	17186.2	17261.7			222.48	919.107	944.03	941.437	940.343	940.343	940.343
	872.78	3048.38	24907.7					222.88	17079.3	17252.2	17208.1	17193.8	17193.8	17193.8	17266.5			222.38	935.213	945.05	942.555	941.486	941.486	941.486
	872.68	3023.96	24940.7															--	--	--	--	--	--
	872.58	3042.68	24889.9															--	--	--	--	--	--
	872.48	3072.1	24898.8															--	--	--	--	--	--
	872.38	3041.06	24854.5															--	--	--	--	--	--
	872.28	3026.34	24816.7															--	--	--	--	--	--
	872.18	2973.78	24757.9															--	--	--	--	--	--
	872.08	3006.84	24811.7															--	--	--	--	--	--
	871.98	3031.26	24752															--	--	--	--	--	--
	871.88	2987.86	24712.3															--	--	--	--	--	--
	871.78	2972.8	24706.1															--	--	--	--	--	--
	871.68	3032.6	24703.9															--	--	--	--	--	--
	871.58	2985.18	24641.8															--	--	--	--	--	--
	871.48	2997.4	24676.6															--	--	--	--	--	--
	871.38	2971.16	24698.5															--	--	--	--	--	--
	871.28	3001.32	24721.8															--	--	--	--	--	--
	871.18	2973.8	24698.4															--	--	--	--	--	--
	871.08	2984.16	24733															--	--	--	--	--	--
	870.98	3034.58	24718.1															--	--	--	--	--	--
	870.88	3064.04	24727.3															--	--	--	--	--	--
	870.78	3041.48	24724															--	--	--	--	--	--
	870.68	3100.4	24730.9															--	--	--	--	--	--
	870.58	3148.46	24695.5															--	--	--	--	--	--
	870.48	3153.82	24726.8															--	--	--	--	--	--
	870.38	3155.46	24764.7															--	--	--	--	--	--
	870.28	3163.38	24753.9															--	--	--	--	--	--
	870.18	3230	24776.7															--	--	--	--	--	--
	870.08	3175.3	24791.8															--	--	--	--	--	--
	869.98	3195.82	24788.1															--	--	--	--	--	--
	869.88	3172.66	24813															--	--	--	--	--	--
	869.78	3117.2	24838.9															--	--	--	--	--	--
	869.68	3095.98	24852.9															--	--	--	--	--	--
	869.58	3028.7	24862															--	--	--	--	--	--
	869.48	2915.76	24837.6															--	--	--	--	--	--
	869.38	2849.1	24758.6															--	--	--	--	--	--
	869.28	2792.74	24736.2															--	--	--	--	--	--
	869.18	2786	24661.4															--	--	--	--	--	--
	869.08	2696.72	24651.9															--	--	--	--	--	--
	868.98	2700.3	24645.1															--	--	--	--	--	--
	868.88	2671.1	24629															--	--	--	--	--	--
	868.78	2634.94	24559.1															--	--	--	--	--	--
	868.68	2662.84	24548.8															--	--	--	--	--	--
	868.58	2634.82	24460.1															--	--	--	--	--	--
	868.48	2563.16	24457.4															--	--	--	--	--	--
	868.38	2595.04	24391.1															--	--	--	--	--	--
	868.28	2563.1	24360.6															--	--	--	--	--	--
	868.18	2548.08	24343.8															--	--	--	--	--	--
	868.08	2503.94	24413.6															--	--	--	--	--	--
	867.98	2486.1	24328.7															--	--	--	--	--	--
	867.88	2504.4	24343.6															--	--	--	--	--	--
	867.78	2537.84	24368															--	--	--	--	--	--
	867.68	2483.02	24348.1															--	--	--	--	--	--
	867.58	2516.62	24315.3															--	--	--	--	--	--
	867.48	2509.34	24371.3															--	--	--	--	--	--
	867.38	2490.46	24382.8															--	--	--	--	--	--
	867.28	2509.18	24392.5															--	--	--	--	--	--
	867.18	2498.34	24407.2															--	--	--	--	--	--
	867.08	2493.7	24397															--	--	--	--	--	--
	866.98	2526.8	24368.1															--	--	--	--	--	--
	866.88	2484.12	24391															--	--	--	--	--	--
	866.78	2444.5	24343.9															--	--	--	--	--	--
	866.68	2459.44	24352.5															--	--	--	--	--	--
	866.58	2455.12	24322.7															--	--	--	--	--	--
	866.48	2440.78	24304.4															--	--	--	--	--	--
	866.38	2478.68	24205.1															--	--	--	--	--	--
	866.28	2483.96	24212.9															--	--	--	--	--	--
	866.18	2488.06	24196.7															--	--	--	--	--	--
	866.08	2408.32	24181.7															--	--	--	--	--	--
	865.98	2472.58	24190.3															--	--	--	--	--	--
	865.88	2475	24266.7															--	--	--	--	--	--
	865.78	2470.04	24318.1															--	--	--	--	--	--
	865.68	2490.86	24339.9															--	--	--	--	--	--
	865.58	2495.78	24382.5															--	--	--	--	--	--
	865.48	2483.96	24415															--	--	--	--	--	--
	865.38	2478.36	24373.4															--	--	--	--	--	--
	865.28	2445.42	24340.6															--	--	--	--	--	--
	865.18	2430.36	24362.5															--	--	--	--	--	--
	865.08	2455.96	24366.9															--	--	--	--	--	--
	864.98	2470.52	24347.8															--	--	--	--	--	--
	864.88	2458.58	24445.1															--	--	--	--	--	--
	864.78	2454.68	24509.4															--	--	--	--	--	--
	864.68	2462.86	24491.2															--	--	--	--	--	--
	864.58	2517.76	24509.3															--	--	--	--	--	--
	864.48	2511.58	24555.5															--	--	--	--	--	--
	864.38	2504	24544															--	--	--	--	--	--
	864.28	2506.96	24531.5															--	--	--	--	--	--
	864.18	2507	24589.1															--	--	--	--	--	--
	864.08	2483.32	24616.4															--	--	--	--	--	--
	863.98	2538.24	24569.5															--	--	--	--	--	--
	863.88	2573.44	24562.8															--	--	--	--	--	--
	863.78	2478.62	24571.4															--	--	--	--	--	--
	863.68	2556.66	24542.9															--	--	--	--	--	--
	863.58	2554.06	24538.8															--	--	--	--	--	--
	863.48	2534.46	24557															--	--	--	--	--	--
	863.38	2583.34	24513.7															--	--	--	--	--	--
	863.28	2579.22	24493.7															--	--	--	--	--	--
	863.18	2564.82	24478.9															--	--	--	--	--	--
	863.08	2578.32	24440.3															--	--	--	--	--	--
	862.98	2554.46	24462.7															--	--	--	--	--	--
	862.88	2585.32	24511.8															--	--	--	--	--	--
	862.78	2586.46	24543															--	--	--	--	--	--
	862.68	2621.76	24574.7															--	--	--	--	--	--
	862.58	2594.1	24572.3															--	--	--	--	--	--
	862.48	2647.66	24543.5															--	--	--	--	--	--
	862.38	2632.48	24512.1															--	--	--	--	--	--
	862.28	2633.86	24488.1															--	--	--	--	--	--
	862.18	2652.04	24475.3															--	--	--	--	--	--
	862.08	2693.22	24519.4															--	--	--	--	--	--
	861.98	2656.94	24559.3															--	--	--	--	--	--
	861.88	2733.04	24634.5															--	--	--	--	--	--
	861.78	2700.48	24665.3															--	--	--	--	--	--
	861.68	2654.32	24722.9															--	--	--	--	--	--
	861.58	2672.1	24721.4															--	--	--	--	--	--
	861.48	2678.48	24756															--	--	--	--	--	--
	861.38	2682.76	24736.8															--	--	--	--	--	--
	861.28	2694.92	24702.6															--	--	--	--	--	--
	861.18	2700.4	24660.4															--	--	--	--	--	--
	861.08	2668.84	24691.2															--	--	--	--	--	--
	860.98	2657.38	24664.2															--	--	--	--	--	--
	860.88	2698.26	24675.2															--	--	--	--	--	--
	860.78	2649.28	24729.2															--	--	--	--	--	--
	860.68	2687.44	24722															--	--	--	--	--	--
	860.58	2656.22	24650.2															--	--	--	--	--	--
	860.48	2695.4	24622.7															--	--	--	--	--	--
	860.38	2651.58	24593.8															--	--	--	--	--	--
	860.28	2653.96	24534.3															--	--	--	--	--	--
	860.18	2657.52	24555.3															--	--	--	--	--	--
	860.08	2637.12	24574.9															--	--	--	--	--	--
	859.98	2657.98	24579.4															--	--	--	--	--	--
	859.88	2652.06	24653.2															--	--	--	--	--	--
	859.78	2625.92	24680.2															--	--	--	--	--	--
	859.68	2646.52	24639.6															--	--	--	--	--	--
	859.58	2674.58	24664.5															--	--	--	--	--	--
	859.48	2737.46	24714.1															--	--	--	--	--	--
	859.38	2713.4	24657.2															--	--	--	--	--	--
	859.28	2685.28	24678.5															--	--	--	--	--	--
	859.18	2753.74	24724.3															--	--	--	--	--	--
	859.08	2714.02	24742.6															--	--	--	--	--	--
	858.98	2743.06	24729															--	--	--	--	--	--
	858.88	2709.08	24766.8															--	--	--	--	--	--
	858.78	2711.32	24806.9															--	--	--	--	--	--
	858.68	2720.16	24844.6															--	--	--	--	--	--
	858.58	2724.94	24875.8															--	--	--	--	--	--
	858.48	2753.56	24909.4															--	--	--	--	--	--
	858.38	2755.9	24907.8															--	--	--	--	--	--
	858.28	2723.96	24894.4															--	--	--	--	--	--
	858.18	2727.8	24907.8															--	--	--	--	--	--
	858.08	2738.92	24904															--	--	--	--	--	--
	857.98	2748.26	24875.9															--	--	--	--	--	--
	857.88	2736.46	24879.2															--	--	--	--	--	--
	857.78	2757.12	24891.2															--	--	--	--	--	--
	857.68	2750.64	24900															--	--	--	--	--	--
	857.58	2778.86	24885.8															--	--	--	--	--	--
	857.48	2795.4	24924.5															--	--	--	--	--	--
	857.38	2813.44	24973.2															--	--	--	--	--	--
	857.28	2890.88	24998.5															--	--	--	--	--	--
	857.18	2914.98	25018.2															--	--	--	--	--	--
	857.08	2908.88	25093.2															--	--	--	--	--	--
	856.98	2936.8	25124.3															--	--	--	--	--	--
	856.88	2992.94	25110.5															--	--	--	--	--	--
	856.78	2998.54	25114.8															--	--	--	--	--	--
	856.68	2970.38	25159.3															--	--	--	--	--	--
	856.58	3020.44	25187.6															--	--	--	--	--	--
	856.48	3009.42	25236.8															--	--	--	--	--	--
	856.38	3023.3	25307.9															--	--	--	--	--	--
	856.28	3023.88	25364.5															--	--	--	--	--	--
	856.18	3016.8	25362.1															--	--	--	--	--	--
	856.08	3025.74	25335.9															--	--	--	--	--	--
	855.98	3002.2	25303.2															--	--	--	--	--	--
	855.88	2994.42	25297
	855.78	2980.64	25288.3
	855.68	3006.06	25268.2
	855.58	3023.52	25257.4
	855.48	3051.62	25225.5
	855.38	3009.66	25175
	855.28	3085.04	25113.4
	855.18	3055.6	25098.8
	855.08	3042.4	25055.9
	854.98	3091.02	25096.8
	854.88	3039.4	25108.2
	854.78	3101.92	25150.3
	854.68	3037.08	25132.6
	854.58	3021.56	25191.9
	854.48	3033.38	25134.4
	854.38	3005.94	25085.3
	854.28	2940.22	25036.1
	854.18	2990.48	25061.7
	854.08	3010.48	25063.1
	853.98	3034.42	25109.2
	853.88	3043.48	25175.3
	853.78	3154.52	25261.8
	853.68	3229.18	25281.6
	853.58	3419.8	25332.9
	853.48	3561.12	25381.8
	853.38	3684.78	25406.7
	853.28	3932.98	25422.3
	853.18	4132.5	25500.4
	853.08	4346.96	25572.2
	852.98	4461.2	25642
	852.88	4508.14	25734.4
	852.78	4402.68	25773.1
	852.68	4201.8	25750.1
	852.58	3891.38	25684.1
	852.48	3584.82	25592.1
	852.38	3208.22	25515.9
	852.28	2908.44	25453.1
	852.18	2732.38	25317.5
	852.08	2543.54	25234.1
	851.98	2390.14	25135.9
	851.88	2291.86	24975.1
	851.78	2193.18	24754.7
	851.68	2108.38	24647.5
	851.58	2018.78	24476.6
	851.48	1999.32	24335.5
	851.38	2002.02	24235.1
	851.28	1956.09	24214.1
	851.18	2014.6	24195.5
	851.08	1928.54	24155.9
	850.98	1955.09	24095.6
	850.88	1931.5	24068.6
	850.78	1956.59	24048
	850.68	1919.5	24000.7
	850.58	1892.43	23985.5
	850.48	1858.17	24015.3
	850.38	1876.69	24025.4
	850.28	1844.91	24033
	850.18	1846.29	24037.4
	850.08	1876.65	24016.2
	849.98	1882.08	24057.3
	849.88	1872.42	24070.2
	849.78	1828.85	24076.4
	849.68	1866.93	24105.2
	849.58	1849.1	24119.1
	849.48	1867.4	24080.3
	849.38	1832.96	24065.6
	849.28	1824.45	24043.3
	849.18	1844.99	24027.1
	849.08	1843.65	24014.9
	848.98	1841.11	23978.4
	848.88	1836.91	23980.7
	848.78	1878.3	23971.9
	848.68	1856.67	23928
	848.58	1863.52	23964.5
	848.48	1843.42	24031.2
	848.38	1854.6	24016.9
	848.28	1845.23	24039.7
	848.18	1881.79	24034.4
	848.08	1803.13	24013.8
	847.98	1863.97	23995.9
	847.88	1838.43	24016
	847.78	1853.65	24026
	847.68	1830.54	24016.7
	847.58	1854.55	23982
	847.48	1842.2	23983.1
	847.38	1841.42	23957.7
	847.28	1858.16	23891.4
	847.18	1811.33	23947.1
	847.08	1819.83	24028.5
	846.98	1879.72	24021.4
	846.88	1843.39	23997.8
	846.78	1817.71	23992.7
	846.68	1836.48	23930.1
	846.58	1819.78	23848.1
	846.48	1815.31	23842.8
	846.38	1832.68	23887.7
	846.28	1845.73	23943.4
	846.18	1783.13	23978.4
	846.08	1845.73	24066.9
	845.98	1826.19	24095.5
	845.88	1835.79	24096.7
	845.78	1823.32	24077.5
	845.68	1848.7	24059.6
	845.58	1827.25	24032.7
	845.48	1835.82	24032.7
	845.38	1843.19	24023.3
	845.28	1817.6	24000.1
	845.18	1842.9	24007.1
	845.08	1808.69	24039
	844.98	1840.67	24030.2
	844.88	1837.58	24089.2
	844.78	1884.75	24148.1

## Sheet: Figure S6
Figure S6A	NiO	AD MoNi Alloy	5Ni1Mo Alloy			Figure S6B	AD MoNi Alloy	NiO	5Ni1Mo Alloy			Figure S6C						Figure S6D						Figure S6E					Figure S6F						Figure S6G	Ni_foil fitting								Figure S6H	Fresh AD MoNi fitting
													5Ni1Mo	AD MoNi Alloy	Ni_foil				AD MoNi Alloy	Ni_foil	spent AD MoNi Alloy				AD MoNi Alloy	spent AD MoNi Alloy	Ni_foil			spent AD MoNi Alloy	Ni_foil	AD MoNi Alloy
x-axis	y-axis	y-axis	y-axis			x-axis	y-axis	y-axis	y-axis			x-axis	y-axis	y-axis	y-axis			x-axis	y-axis	y-axis	y-axis			x-axis	y-axis	y-axis	y-axis		x-axis	y-axis	y-axis	y-axis			x-axis	y-axis	y-axis	y-axis	y-axis	fitting window				x-axis	y-axis	y-axis	y-axis	y-axis	fitting window
photo energy (eV)	Intensity(a.u)	Intensity(a.u)	Intensity(a.u)			Radial distance(Å)	lc(R)l Å-3	lc(R)l Å-3	lc(R)l Å-3			Radial distance(Å)	k3 lc(k)l (Å-3)	k3 lc(k)l (Å-3)	k3 lc(k)l (Å-3)			photo energy (eV)	Intensity(a.u)	Intensity(a.u)	Intensity(a.u)			Radial distance(Å)	lc(R)l Å-3	lc(R)l Å-3	lc(R)l Å-3		Radial distance(Å)	k3 lc(k)l (Å-3)	k3 lc(k)l (Å-3)	k3 lc(k)l (Å-3)			Radial distance(Å)	k3 lc(k)l (Å-3)	k3 lc(k)l (Å-3)	k3 lc(k)l (Å-3)	k3 lc(k)l (Å-3)					Radial distance(Å)	k3 lc(k)l (Å-3)	k3 lc(k)l (Å-3)	k3 lc(k)l (Å-3)	k3 lc(k)l (Å-3)
8138.15	0.00468	-0.000147598	-0.01356			0	0.03661	0.09204	0.10086			0	0	0	0			8138.15	0.00317	0.0029	0.00189			0	0.57479	0.08745	0.03661		0	0	0	0			0	0.79532	0.81325	0	0	0				0	0.08745	0.10473	0	0	0
8142.15	0.00443	-0.00248	-0.00918			0.03068	0.05333	0.19128	0.10696			0.05	2.39201e-05	7.9318e-05	-1.08042e-05			8142.06	0.0025	0.00277	0.0016			0.03068	0.57685	0.09207	0.05333		0.05	7.9318e-05	-1.08042e-05	4.50758e-05			0.03068	0.78522	0.79207	0.46925	0.42639	0				0.03068	0.09207	0.12103	0	-0.07754	-0.10926
8146.13	0.00422	-0.00266	-0.0079			0.06136	0.08287	0.33864	0.12203			0.1	0.000225536	0.000615754	-0.000100085			8146.03	0.00193	0.0026	0.00148			0.06136	0.58299	0.10364	0.08287		0.1	0.000615754	-0.000100085	0.000357996			0.06136	0.75623	0.73074	0.72668	0.66727	0				0.06136	0.10364	0.15681	0	-0.09671	-0.13952
8149.98	0.00397	-0.00558	-0.01408			0.09204	0.10998	0.47462	0.13992			0.15	0.000876527	0.00201	-0.000383859			8149.98	0.00203	0.00242	0.00137			0.09204	0.59286	0.11773	0.10998		0.15	0.00201	-0.000383859	0.0012			0.09204	0.71249	0.63642	0.65927	0.62413	0				0.09204	0.11773	0.19446	0	-0.03881	-0.06187
8153.74	0.00375	-0.00414	-0.00656			0.12272	0.1297	0.58585	0.15556			0.2	0.00235	0.00463	-0.00102			8153.81	0.0014	0.00227	0.00133			0.12272	0.60536	0.13083	0.1297		0.2	0.00463	-0.00102	0.00282			0.12272	0.66147	0.52361	0.30606	0.33209	0				0.12272	0.13083	0.22428	0	0.06111	0.08327
8157.82	0.00349	-0.00232	-0.00679			0.1534	0.13967	0.66412	0.16572			0.25	0.00513	0.00874	-0.0022			8157.7	0.00121	0.00218	0.00103			0.1534	0.61836	0.14121	0.13967		0.25	0.00874	-0.0022	0.00547			0.1534	0.61449	0.42068	-0.15896	-0.05576	0				0.1534	0.14121	0.24122	0	0.13565	0.20999
8161.81	0.00325	-0.00146	-0.01122			0.18408	0.13896	0.70362	0.16866			0.3	0.00935	0.0146	-0.00418			8161.69	0.00129	0.00197	0.000933549			0.18408	0.62884	0.1488	0.13896		0.3	0.0146	-0.00418	0.00938			0.18408	0.58589	0.37727	-0.50749	-0.33983	0				0.18408	0.1488	0.2428	0	0.1289	0.23979
8165.97	0.00303	-0.00302	0.00229			0.21476	0.12821	0.70078	0.16393			0.35	0.01423	0.02237	-0.00722			8165.87	0.0013	0.00183	0.000990677			0.21476	0.63362	0.15502	0.12821		0.35	0.02237	-0.00722	0.01479			0.21476	0.58848	0.43021	-0.56455	-0.36883	0				0.21476	0.15502	0.2289	0	0.03526	0.15139
8170	0.00283	-0.000886938	-0.00685			0.24544	0.11029	0.65448	0.15244			0.4	0.02032	0.03219	-0.01041			8169.94	0.0011	0.00167	0.000818912			0.24544	0.63031	0.16231	0.11029		0.4	0.03219	-0.01041	0.02186			0.24544	0.62594	0.549	-0.29341	-0.11368	0				0.24544	0.16231	0.20226	0	-0.09235	-0.00348
8173.97	0.0026	-0.00368	-0.00522			0.27612	0.09226	0.56648	0.13675			0.45	0.02762	0.04413	-0.01394			8173.97	0.00122	0.00148	0.000631144			0.27612	0.61843	0.17322	0.09226		0.45	0.04413	-0.01394	0.03008			0.27612	0.69009	0.68445	0.18283	0.31489	0				0.27612	0.17322	0.17059	0	-0.17192	-0.12916
8177.97	0.00236	-0.00127	0.0077			0.3068	0.0876	0.44196	0.12176			0.5	0.03609	0.05818	-0.01793			8177.88	0.000947162	0.00138	0.00033367			0.3068	0.60033	0.18932	0.0876		0.5	0.05818	-0.01793	0.03981			0.3068	0.76612	0.80547	0.63532	0.71517	0				0.3068	0.18932	0.15027	0	-0.14327	-0.14402
8181.76	0.00214	-0.00057613	-0.00447			0.33748	0.10637	0.29163	0.11469			0.55	0.04591	0.07376	-0.02197			8181.73	0.000730093	0.00129	0.000677765			0.33748	0.58156	0.21041	0.10637		0.55	0.07376	-0.02197	0.05099			0.33748	0.83894	0.89348	0.83631	0.88894	0				0.33748	0.21041	0.16216	0	-0.00939	-0.03249
8185.62	0.00197	-0.00202	0.000143376			0.36816	0.14134	0.14862	0.1215			0.6	0.05709	0.09083	-0.02521			8185.68	0.000627727	0.00114	0.000699303			0.36816	0.57016	0.23476	0.14134		0.6	0.09083	-0.02521	0.06288			0.36816	0.89608	0.93672	0.66983	0.73776	0				0.36816	0.23476	0.2068	0	0.15867	0.14082
8189.76	0.00178	0.00598	-0.00202			0.39884	0.18096	0.16749	0.14113			0.65	0.06924	0.10877	-0.02779			8189.77	0.000546303	0.00101	0.000308308			0.39884	0.57385	0.25996	0.18096		0.65	0.10877	-0.02779	0.07572			0.39884	0.9285	0.92833	0.19309	0.31498	0				0.39884	0.25996	0.26606	0	0.25938	0.26597
8193.91	0.00154	0.00599	0.00462			0.42951	0.21755	0.32659	0.16709			0.7	0.08193	0.12658	-0.02918			8193.82	0.000538903	0.000904859	0.000137728			0.42951	0.59593	0.28358	0.21755		0.7	0.12658	-0.02918	0.08833			0.42951	0.93092	0.86636	-0.38344	-0.19396	0				0.42951	0.28358	0.32419	0	0.22088	0.25247
8197.97	0.0014	0.00125	0.01113			0.46019	0.24608	0.49019	0.19286			0.75	0.09336	0.1436	-0.02942			8197.98	0.000417743	0.000745808	0.000750257			0.46019	0.63274	0.30367	0.24608		0.75	0.1436	-0.02942	0.10071			0.46019	0.9026	0.75493	-0.79189	-0.55676	0				0.46019	0.30367	0.37058	0	0.04823	0.08654
8202	0.00123	0.000348384	0.00979			0.49087	0.26306	0.62642	0.2137			0.8	0.10136	0.15864	-0.02873			8201.94	0.000426474	0.00061433	0.000382424			0.49087	0.67518	0.31895	0.26306		0.8	0.15864	-0.02873	0.11083			0.49087	0.84852	0.60801	-0.83598	-0.60674	0				0.49087	0.31895	0.39769	0	-0.17214	-0.15469
8205.94	0.00101	0.00534	0.00949			0.52155	0.26622	0.71867	0.22646			0.85	0.10871	0.17015	-0.02611			8205.85	0.000142049	0.000473724	0.000293778			0.52155	0.71252	0.32892	0.26622		0.85	0.17015	-0.02611	0.12338			0.52155	0.78137	0.46193	-0.49166	-0.32873	0				0.52155	0.32892	0.40038	0	-0.31712	-0.3433
8209.82	0.000810538	0.000467161	0.00214			0.55223	0.25456	0.75519	0.22929			0.9	0.11468	0.17677	-0.02188			8209.76	-0.000199701	0.000341566	0.000276627			0.55223	0.7356	0.33389	0.25456		0.9	0.17677	-0.02188	0.13366			0.55223	0.72343	0.40393	0.07206	0.12562	0				0.55223	0.33389	0.37619	0	-0.29745	-0.37418
8213.64	0.000641016	-0.00347	0.00531			0.58291	0.22847	0.72967	0.22161			0.95	0.11388	0.17786	-0.01721			8213.64	-0.000474354	0.000225307	-5.23476e-05			0.58291	0.73874	0.33501	0.22847		0.95	0.17786	-0.01721	0.12936			0.58291	0.70389	0.51244	0.56745	0.50484	0				0.58291	0.33501	0.32647	0	-0.11371	-0.23008
8217.88	0.000434	-0.00103	-0.00331			0.61359	0.18989	0.64535	0.20415			1	0.12408	0.17272	-0.01287			8217.78	-0.00041852	0.000112738	0.000101132			0.61359	0.7208	0.33411	0.18989		1	0.17272	-0.01287	0.11907			0.61359	0.74388	0.7224	0.72657	0.57864	0				0.61359	0.33411	0.25992	0	0.13709	0.00178
8221.77	0.000285728	-0.00175	0.00468			0.64427	0.14294	0.52782	0.17923			1.05	0.11484	0.1585	-0.00872			8221.84	-0.000202176	7.7662e-05	-0.000454929			0.64427	0.68589	0.33352	0.14294		1.05	0.1585	-0.00872	0.10397			0.64427	0.83878	0.95365	0.4388	0.25573	0				0.64427	0.33352	0.20409	0	0.31196	0.17481
8225.95	0.000151224	-0.00252	-0.00856			0.67495	0.09653	0.4621	0.15131			1.1	0.0932	0.13327	-0.00516			8225.92	-0.000257618	-2.61089e-05	-0.00038542			0.67495	0.64356	0.33568	0.09653		1.1	0.13327	-0.00516	0.0796			0.67495	0.96321	1.16356	-0.1819	-0.36057	0				0.67495	0.33568	0.21664	0	0.30368	0.16739
8229.95	-0.000200328	0.00115	-0.00409			0.70563	0.0739	0.58164	0.12784			1.15	0.07768	0.09794	-0.00343			8230.05	-0.000125822	-0.000339876	-0.000412407			0.70563	0.60733	0.34255	0.0739		1.15	0.09794	-0.00343	0.04746			0.70563	1.08857	1.32541	-0.83901	-1.01098	0				0.70563	0.34255	0.31107	0	0.10737	-0.04092
8233.95	-0.000487631	-0.000817127	-0.00515			0.73631	0.09747	0.87448	0.11852			1.2	0.05057	0.05359	-0.0042			8233.92	-0.00159	-0.000583752	-0.000266586			0.73631	0.58992	0.35513	0.09747		1.2	0.05359	-0.0042	0.00985			0.73631	1.19215	1.4196	-1.19159	-1.39971	0				0.73631	0.35513	0.44095	0	-0.16895	-0.34717
8237.79	-0.000233382	-0.00194	-0.0043			0.76699	0.14056	1.25151	0.12782			1.25	0.0211	-0.000464061	-0.00805			8237.82	1.47669e-05	-0.000213042	-0.000785752			0.76699	0.59532	0.37332	0.14056		1.25	-0.000464061	-0.00805	-0.03095			0.76699	1.25926	1.43199	-1.02582	-1.33965	0				0.76699	0.37332	0.57417	0	-0.36039	-0.57417
8241.76	-0.000458076	-0.00761	-0.01444			0.79767	0.18137	1.65765	0.14902			1.3	-0.01572	-0.06507	-0.015			8241.73	-3.98751e-05	-0.000363565	-0.000757521			0.79767	0.61453	0.39624	0.18137		1.3	-0.06507	-0.015	-0.07874			0.79767	1.28448	1.35415	-0.37529	-0.85141	0				0.79767	0.39624	0.69183	0	-0.33982	-0.5674
8245.77	-0.000644592	-0.00856	-0.01682			0.82835	0.213	2.05582	0.17231			1.35	-0.01519	-0.1168	-0.02563			8245.71	-6.46224e-05	-0.000500863	-0.0007886			0.82835	0.63024	0.42296	0.213		1.35	-0.1168	-0.02563	-0.136			0.82835	1.27377	1.18444	0.47483	-0.16322	0				0.82835	0.42296	0.77983	0	-0.09798	-0.28684
8249.85	-0.00078681	-0.00344	-0.00411			0.85903	0.23522	2.41509	0.19137			1.4	-0.07824	-0.21505	-0.03616			8249.79	-0.0002918	-0.000553069	-0.000946367			0.85903	0.62524	0.45314	0.23522		1.4	-0.21505	-0.03616	-0.2029			0.85903	1.24751	0.92997	1.11107	0.39472	0				0.85903	0.45314	0.82685	0	0.23972	0.1603
8253.91	-0.00087893	0.00133	0.0011			0.88971	0.25375	2.70825	0.20401			1.45	-0.14261	-0.31258	-0.04416			8253.84	-0.000783732	-0.000543516	-0.000571971			0.88971	0.58867	0.48748	0.25375		1.45	-0.31258	-0.04416	-0.27687			0.88971	1.24114	0.61392	1.18973	0.55408	0				0.88971	0.48748	0.8244	0	0.47507	0.56904
8257.93	-0.000947273	0.000654281	-0.00317			0.92039	0.28031	2.91275	0.21188			1.5	-0.20935	-0.41257	-0.04043			8257.93	-0.000691419	-0.00059723	-0.000395749			0.92039	0.52182	0.52771	0.28031		1.5	-0.41257	-0.04043	-0.35391			0.92039	1.29556	0.3336	0.61545	0.24992	0				0.92039	0.52771	0.76746	0	0.44804	0.74556
8261.99	-0.00107	-0.00215	-0.00328			0.95107	0.32829	3.01255	0.22061			1.55	-0.2726	-0.50844	-0.03253			8261.93	-0.000730792	-0.000685384	-0.000575137			0.95107	0.44914	0.57595	0.32829		1.55	-0.50844	-0.03253	-0.41804			0.95107	1.43331	0.45639	-0.39135	-0.33426	0				0.95107	0.57595	0.65532	0	0.13604	0.61676
8265.79	-0.00116	0.000348948	0.00217			0.98175	0.40439	3.00073	0.23861			1.6	-0.33379	-0.59272	-0.00267			8265.73	-0.000510363	-0.000730839	-0.000683059			0.98175	0.43463	0.63363	0.40439		1.6	-0.59272	-0.00267	-0.47101			0.98175	1.64184	0.85398	-1.37991	-0.84803	0				0.98175	0.63363	0.49313	0	-0.31764	0.2774
8269.73	-0.00116	0.00126	0.00195			1.01243	0.50519	2.88281	0.27285			1.65	-0.38406	-0.65289	0.04617			8269.5	-0.000440479	-0.000722955	-0.000139327			1.01243	0.5416	0.70032	0.50519		1.65	-0.65289	0.04617	-0.5179			1.01243	1.88265	1.27415	-1.87489	-0.94807	60				1.01243	0.70032	0.29869	30	-0.66918	-0.05663
8273.67	-0.00119	0.00275	0.000889068			1.04311	0.62089	2.68156	0.32436			1.7	-0.43153	-0.69004	0.1183			8273.71	-4.997e-05	-0.000676594	-0.000208021			1.04311	0.74639	0.77293	0.62089		1.7	-0.69004	0.1183	-0.51778			1.04311	2.10919	1.64944	-1.60662	-0.48065	60				1.04311	0.77293	0.17022	30	-0.7037	-0.168
8277.68	-0.00123	0.00159	-0.00095547			1.07379	0.7392	2.44407	0.38828			1.75	-0.46602	-0.68642	0.19283			8277.65	-0.000102135	-0.000661199	-0.000193267			1.07379	0.99052	0.84557	0.7392		1.75	-0.68642	0.19283	-0.49206			1.07379	2.27666	1.93857	-0.65128	0.42239	60				1.07379	0.84557	0.32871	30	-0.36015	0.03355
8281.83	-0.0012	0.00018907	0.00234			1.10447	0.84702	2.24905	0.45705			1.8	-0.42628	-0.61631	0.24612			8281.83	0.000110453	-0.000589627	-4.55244e-05			1.10447	1.22854	0.91001	0.84702		1.8	-0.61631	0.24612	-0.40423			1.10447	2.34549	2.10732	0.59493	1.39103	60				1.10447	0.91001	0.58231	30	0.22044	0.4481
8285.94	-0.00117	-0.000858149	0.0026			1.13515	0.93123	2.19783	0.52263			1.85	-0.41604	-0.54342	0.27787			8285.85	0.000212708	-0.000486615	-7.83427e-05			1.13515	1.42444	0.95647	0.93123		1.85	-0.54342	0.27787	-0.29471			1.13515	2.28299	2.12761	1.60366	1.99391	60				1.13515	0.95647	0.83137	30	0.75706	0.82912
8289.87	-0.00107	0.00205	-0.00335			1.16583	0.97939	2.36041	0.57756			1.9	-0.38749	-0.46073	0.28385			8289.84	0.000544159	-0.000333678	0.000134245			1.16583	1.54708	0.97462	0.97939		1.9	-0.46073	0.28385	-0.14941			1.16583	2.0651	1.979	1.97695	1.96156	60				1.16583	0.97462	1.04432	30	0.97462	0.91685
8293.8	-0.000895491	0.00292	0.00722			1.19651	0.98071	2.71826	0.61553			1.95	-0.30653	-0.33159	0.25725			8293.8	0.000798444	-0.000130862	0.000660047			1.19651	1.56972	0.95481	0.98071		1.95	-0.33159	0.25725	0.03807			1.19651	1.67882	1.65051	1.65341	1.34193	60				1.19651	0.95481	1.19796	30	0.7572	0.59108
8297.63	-0.000670234	0.00362	0.000145488			1.22718	0.92726	3.19167	0.63195			2	-0.16702	-0.11645	0.22195			8297.47	0.000783041	7.94396e-05	0.00155			1.22718	1.47138	0.8898	0.92726		2	-0.11645	0.22195	0.17985			1.22718	1.12753	1.14241	0.94774	0.50015	60				1.22718	0.8898	1.27301	30	0.22211	-0.04387
8301.63	-0.000389356	-9.20656e-05	0.0123			1.25786	0.81609	3.69997	0.62469			2.05	-0.09239	0.00727	0.1786			8301.6	0.00108	0.000363035	0.00197			1.25786	1.2386	0.77766	0.81609		2.05	0.00727	0.1786	0.28708			1.25786	0.47583	0.46891	0.39314	-0.05115	60				1.25786	0.77766	1.25487	30	-0.33327	-0.6971
8305.7	6.97138e-05	0.00173	0.01271			1.28854	0.65395	4.18556	0.59527			2.1	-0.03401	0.07874	0.12696			8305.64	0.00166	0.000877355	0.00303			1.28854	0.86715	0.629	0.65395		2.1	0.07874	0.12696	0.37168			1.28854	0.62407	0.36312	0.45676	0.0837	60				1.28854	0.629	1.13554	30	-0.59103	-1.04115
8309.71	0.00072024	0.00291	0.01177			1.31922	0.47487	4.61549	0.5506			2.15	0.03966	0.16317	0.06308			8309.71	0.00235	0.00162	0.00371			1.31922	0.36337	0.49032	0.47487		2.15	0.16317	0.06308	0.39064			1.31922	1.55107	1.28403	1.2698	0.95479	60				1.31922	0.49032	0.91727	30	-0.39582	-0.89786
8313.72	0.00157	0.01054	0.00517			1.3499	0.40282	4.97942	0.50573			2.2	0.04492	0.18934	-0.05968			8313.63	0.00373	0.00257	0.00505			1.3499	0.25509	0.48732	0.40282		2.2	0.18934	-0.05968	0.35183			1.3499	2.58205	2.26691	2.51624	2.1977	60				1.3499	0.48732	0.62583	30	0.14146	-0.35654
8314.78	0.00191	0.00781	0.01397			1.38058	0.58367	5.28798	0.48507			2.25	0.04807	0.20658	-0.17093			8314.75	0.0038	0.00295	0.00561			1.38058	0.95937	0.69845	0.58367		2.25	0.20658	-0.17093	0.25947			1.38058	3.62402	3.25083	3.55106	3.17469	60				1.38058	0.69845	0.40006	30	0.68488	0.24957
8315.7	0.0022	0.00985	0.01382			1.41126	0.91337	5.56966	0.51351			2.3	0.08031	0.23971	-0.29299			8315.74	0.00432	0.00328	0.0061			1.41126	1.71023	1.03247	0.91337		2.3	0.23971	-0.29299	0.17135			1.41126	4.60758	4.17209	3.70329	3.27089	60				1.41126	1.03247	0.61173	30	0.84782	0.50855
8316.79	0.00259	0.00934	0.01205			1.44194	1.28712	5.86378	0.59639			2.35	0.13226	0.32406	-0.42601			8316.79	0.00466	0.00364	0.00659			1.44194	2.46005	1.40958	1.28712		2.35	0.32406	-0.42601	0.12815			1.44194	5.46458	4.9655	2.61782	2.20372	60				1.44194	1.40958	1.0969	30	0.41173	0.15655
8317.87	0.00298	0.00935	0.00983			1.47262	1.65491	6.20858	0.71681			2.4	0.16785	0.45984	-0.53432			8317.84	0.00502	0.00403	0.00716			1.47262	3.15579	1.78261	1.65491		2.4	0.45984	-0.53432	0.15901			1.47262	6.13129	5.56994	0.45837	0.18451	60				1.47262	1.78261	1.64018	30	-0.53209	-0.75631
8318.76	0.00335	0.01185	0.00994			1.5033	1.9805	6.62688	0.85232			2.45	0.2838	0.58971	-0.6146			8318.77	0.00549	0.00466	0.00789			1.5033	3.74333	2.11328	1.9805		2.45	0.58971	-0.6146	0.27122			1.5033	6.55603	5.93668	-2.14667	-2.16493	60				1.5033	2.11328	2.16909	30	-1.60492	-1.85949
8319.55	0.00374	0.01161	0.01666			1.53398	2.23168	7.11567	0.98492			2.5	0.36135	0.80778	-0.68636			8319.72	0.0061	0.00532	0.00875			1.53398	4.1736	2.36549	2.23168		2.5	0.80778	-0.68636	0.45009			1.53398	6.7116	6.04245	-4.40507	-4.11582	60				1.53398	2.36549	2.63344	30	-2.32762	-2.63257
8320.84	0.00442	0.01094	0.01366			1.56466	2.38041	7.64465	1.10313			2.55	0.48679	0.99119	-0.74937			8320.81	0.007	0.00606	0.00978			1.56466	4.41176	2.50574	2.38041		2.55	0.99119	-0.74937	0.6002			1.56466	6.61655	5.91292	-5.76384	-5.21014	60				1.56466	2.50574	2.98847	30	-2.37781	-2.67178
8321.3	0.00469	0.01055	0.00937			1.59534	2.40695	8.16325	1.20309			2.6	0.51938	1.07691	-0.76698			8321.07	0.0071	0.00624	0.00994			1.59534	4.45257	2.50722	2.40695		2.6	1.07691	-0.76698	0.62917			1.59534	6.37323	5.66632	-6.19968	-5.51009	60				1.59534	2.50722	3.19535	30	-1.7732	-1.9102
8321.76	0.00499	0.01158	0.01971			1.62602	2.3093	8.61127	1.29077			2.65	0.52117	0.97403	-0.72127			8321.77	0.00772	0.00672	0.01082			1.62602	4.34827	2.35954	2.3093		2.65	0.97403	-0.72127	0.54821			1.62602	6.22461	5.57661	-6.22036	-5.5628	60				1.62602	2.35954	3.22653	30	-0.86625	-0.66271
8322.26	0.00532	0.01297	0.00329			1.6567	2.12519	8.92907	1.38475			2.7	0.5372	0.82632	-0.60354			8322.03	0.00795	0.0069	0.01104			1.6567	4.25529	2.09411	2.12519		2.7	0.82632	-0.60354	0.42647			1.6567	6.56653	6.06281	-6.5394	-6.05983	60				1.6567	2.09411	3.07727	30	-0.13378	0.54549
8322.52	0.00552	0.01061	0.01049			1.68738	1.97991	9.06562	1.51642			2.75	0.48314	0.68699	-0.42078			8322.72	0.00863	0.00741	0.01223			1.68738	4.46573	1.8538	1.97991		2.75	0.68699	-0.42078	0.27914			1.68738	7.7563	7.43493	-7.56324	-7.33689	60				1.68738	1.8538	2.79253	30	0.13481	1.28708
8323.21	0.00606	0.01236	0.01585			1.71806	2.12253	8.9845	1.72305			2.8	0.43437	0.42381	-0.16879			8323.18	0.00875	0.00797	0.01256			1.71806	5.28815	1.98202	2.12253		2.8	0.42381	-0.16879	0.14153			1.71806	9.85329	9.67483	-8.95646	-8.97208	60				1.71806	1.98202	2.53042	30	0.07236	1.50939
8323.51	0.00626	0.01267	0.01442			1.74874	2.75613	8.66838	2.03396			2.85	0.34634	0.0763	0.14555			8323.71	0.00918	0.00856	0.01354			1.74874	6.81362	2.75284	2.75613		2.85	0.0763	0.14555	-0.02418			1.74874	12.6865	12.5902	-9.55446	-9.73493	60				1.74874	2.75284	2.63081	30	0.23158	1.60804
8323.97	0.00665	0.01347	0.01418			1.77942	3.84468	8.12252	2.46036			2.9	0.25996	-0.21498	0.61921			8323.94	0.00928	0.00884	0.0139			1.77942	8.92833	4.06374	3.84468		2.9	-0.21498	0.61921	-0.28286			1.77942	16.0456	15.9857	-7.75426	-7.99968	60				1.77942	4.06374	3.39679	30	1.29921	2.21962
8324.4	0.00703	0.0131	0.0185			1.8101	5.26641	7.37788	2.9962			2.95	0.15025	-0.47707	1.14634			8324.41	0.01007	0.00935	0.01452			1.8101	11.4728	5.7503	5.26641		2.95	-0.47707	1.14634	-0.52061			1.8101	19.7449	19.6946	-2.2861	-2.51633	60				1.8101	5.7503	4.77255	30	3.63764	3.80663
8324.9	0.00744	0.01654	0.01331			1.84078	6.92638	6.4946	3.62482			3	0.09842	-0.70221	1.59084			8324.87	0.01073	0.00994	0.01527			1.84078	14.3026	7.71103	6.92638		3	-0.70221	1.59084	-0.69946			1.84078	23.62	23.5667	6.94708	6.77016	60				1.84078	7.71103	6.57072	30	6.88669	6.24054
8325.59	0.00812	0.01706	0.00762			1.87146	8.75137	5.56653	4.32433			3.05	0.00525	-0.89257	2.06101			8325.56	0.01177	0.01116	0.01675			1.87146	17.287	9.87144	8.75137		3.05	-0.89257	2.06101	-0.8337			1.87146	27.5187	27.4597	18.369	18.246	60				1.87146	9.87144	8.65304	30	9.87022	8.62744
8326.08	0.0089	0.01563	0.00877			1.90214	10.6749	4.72472	5.07015			3.1	-0.06949	-1.00711	2.40446			8325.86	0.01251	0.01217	0.01776			1.90214	20.3022	12.1618	10.6749		3.1	-1.00711	2.40446	-0.96861			1.90214	31.2969	31.2362	28.8854	28.8018	60				1.90214	12.1618	10.9185	30	10.9345	9.53274
8326.35	0.00916	0.01814	0.01603			1.93282	12.631	4.12358	5.83629			3.15	-0.17737	-1.03518	2.52964			8326.55	0.01317	0.01383	0.01997			1.93282	23.2292	14.51	12.631		3.15	-1.03518	2.52964	-1.04744			1.93282	34.8192	34.7651	34.7589	34.7077	60				1.93282	14.51	13.2791	30	8.63995	7.57543
8327.08	0.01029	0.02141	0.01308			1.9635	14.5528	3.87022	6.59606			3.2	-0.23027	-0.94042	2.5015			8326.85	0.01422	0.01441	0.02075			1.9635	25.9544	16.8406	14.5528		3.2	-0.94042	2.5015	-1.03654			1.9635	37.962	37.9245	32.9479	32.9369	60				1.9635	16.8406	15.6509	30	2.53136	2.16304
8327.54	0.0109	0.02343	0.02173			1.99418	16.3736	3.91748	7.32281			3.25	-0.20083	-0.71353	2.11523			8327.54	0.01545	0.01672	0.02389			1.99418	28.3732	19.0766	16.3736		3.25	-0.71353	2.11523	-0.84945			1.99418	40.6168	40.6059	22.4114	22.4517	60				1.99418	19.0766	17.9513	30	-6.37737	-5.97452
8328.03	0.01168	0.02479	0.02662			2.02485	18.0285	4.07633	7.99082			3.3	-0.14789	-0.34469	1.71253			8328	0.01716	0.01856	0.02541			2.02485	30.3935	21.1416	18.0285		3.3	-0.34469	1.71253	-0.49853			2.02485	42.6945	42.7181	4.83173	4.91665	60				2.02485	21.1416	20.1009	30	-15.6868	-14.752
8328.53	0.0127	0.02696	0.0229			2.05553	19.4577	4.14375	8.5761			3.35	-0.08975	0.13086	1.09225			8328.5	0.01917	0.02146	0.02798			2.05553	31.9396	22.9632	19.4577		3.35	0.13086	1.09225	-0.11192			2.05553	44.128	44.1903	-15.6105	-15.5186	60				2.05553	22.9632	22.0249	30	-22.3209	-21.3024
8329.02	0.01435	0.0285	0.02337			2.08621	20.6083	3.98012	9.05736			3.4	0.04931	0.69993	0.36286			8329	0.02137	0.02476	0.03178			2.08621	32.9552	24.476	20.6083		3.4	0.69993	0.36286	0.40691			2.08621	44.8749	44.9752	-33.4172	-33.3798	60				2.08621	24.476	23.6567	30	-23.6369	-22.9946
8329.55	0.01544	0.03071	0.02734			2.11689	21.4367	3.52989	9.41676			3.45	0.18427	1.29385	-0.35776			8329.52	0.02422	0.02982	0.03913			2.11689	33.4057	25.6248	21.4367		3.45	1.29385	-0.35776	0.98833			2.11689	44.9188	45.0507	-43.5323	-43.6067	60				2.11689	25.6248	24.9398	30	-18.5054	-18.5081
8330.05	0.01704	0.034	0.03248			2.14757	21.9115	2.86994	9.6407			3.5	0.42533	1.85289	-0.99549			8330.02	0.02784	0.03674	0.04635			2.14757	33.2798	26.3673	21.9115		3.5	1.85289	-0.99549	1.57532			2.14757	44.2693	44.4204	-43.047	-43.2529	60				2.14757	26.3673	25.8305	30	-7.89991	-8.51075
8330.31	0.01823	0.03836	0.03027			2.17825	22.0139	2.4177	9.7203			3.55	0.59116	2.37098	-1.55623			8330.28	0.03248	0.04172	0.05152			2.17825	32.5889	26.6759	22.0139		3.55	2.37098	-1.55623	2.16661			2.17825	42.9607	43.1132	-32.2109	-32.5125	60				2.17825	26.6759	26.3	30	5.28945	4.38452
8330.74	0.02054	0.04336	0.03148			2.20893	21.7396	3.02614	9.65183			3.6	0.7409	2.62012	-1.99037			8330.75	0.03889	0.05221	0.05941			2.20893	31.3667	26.5394	21.7396		3.6	2.62012	-1.99037	2.49651			2.20893	41.0497	41.1818	-14.3572	-14.6761	60				2.20893	26.5394	26.3347	30	17.192	16.4245
8331.5	0.02679	0.05706	0.04899			2.23961	21.0985	4.75717	9.43679			3.65	0.79321	2.50259	-2.26927			8331.44	0.04881	0.07689	0.07854			2.23961	29.6663	25.9634	21.0985		3.65	2.50259	-2.26927	2.60068			2.23961	38.6123	38.6996	5.23593	4.97911	60				2.23961	25.9634	25.9375	30	24.3001	24.0028
8331.97	0.03187	0.06485	0.06799			2.27029	20.1146	7.10279	9.08183			3.7	0.70885	2.14624	-2.41344			8332	0.06404	0.10838	0.10543			2.27029	27.5575	24.9701	20.1146		3.7	2.14624	-2.41344	2.43559			2.27029	35.7391	35.7576	21.123	20.9588	60				2.27029	24.9701	25.127	30	24.6987	24.9376
8332.53	0.03645	0.08667	0.08461			2.30097	18.8245	9.77648	8.59843			3.75	0.52537	1.47397	-2.52593			8332.5	0.08641	0.14025	0.14114			2.30097	25.1222	23.5971	18.8245		3.75	1.47397	-2.52593	1.95702			2.30097	32.531	32.4595	29.446	29.3286	60				2.30097	23.5971	23.9365	30	18.6961	19.2361
8333.02	0.0374	0.1215	0.10991			2.33165	17.2761	12.6065	8.00237			3.8	0.11714	0.92217	-2.69277			8332.99	0.1169	0.17779	0.18133			2.33165	22.4505	21.8957	17.2761		3.8	0.92217	-2.69277	1.16662			2.33165	29.094	28.9177	29.035	28.8584	60				2.33165	21.8957	22.4124	30	8.6192	9.04343
8333.29	0.0374	0.15704	0.14013			2.36233	15.5259	15.4521	7.31294			3.85	-0.21968	0.00947	-2.9466			8333.29	0.15224	0.19814	0.20698			2.36233	19.6353	19.9282	15.5259		3.85	0.00947	-2.9466	0.41961			2.36233	25.5341	25.2477	21.4979	21.1564	60				2.36233	19.9282	20.6118	30	-2.12427	-2.19388
8333.78	0.03738	0.18478	0.16451			2.39301	13.6366	18.1843	6.55212			3.9	-0.66979	-0.76889	-3.16475			8333.99	0.18744	0.24344	0.26398			2.39301	16.7682	17.7646	13.6366		3.9	-0.76889	-3.16475	-0.35888			2.39301	21.9525	21.5635	10.3467	9.81256	60				2.39301	17.7646	18.5998	30	-10.3175	-11.0072
8334.51	0.04256	0.24213	0.19544			2.42369	11.6737	20.6834	5.74352			3.95	-0.96381	-1.63027	-3.2904			8334.52	0.21969	0.27017	0.30027			2.42369	13.9352	15.4792	11.6737		3.95	-1.63027	-3.2904	-1.1066			2.42369	18.4417	17.9731	-0.43326	-1.05687	60				2.42369	15.4792	16.4463	30	-14.0271	-15.1145
8335.04	0.04753	0.28329	0.22509			2.45437	9.70286	22.8427	4.91135			4	-1.39324	-2.28387	-3.21007			8335.01	0.24618	0.29427	0.32972			2.45437	11.2131	13.1473	9.70286		4	-2.28387	-3.21007	-1.6433			2.45437	15.082	14.5747	-7.78818	-8.27491	60				2.45437	13.1473	14.2232	30	-13.1058	-14.0954
8335.54	0.05602	0.3086	0.24325			2.48505	7.78717	24.5726	4.07932			4.05	-1.76561	-2.83406	-2.95429			8335.51	0.26905	0.31965	0.35636			2.48505	8.66737	10.8411	7.78717		4.05	-2.83406	-2.95429	-2.01303			2.48505	11.9395	11.4542	-10.4598	-10.5372	60				2.48505	10.8411	12.0012	30	-8.96534	-9.31078
8336.03	0.0676	0.33892	0.26857			2.51573	5.98474	25.8046	3.26967			4.1	-1.57695	-3.07231	-2.6908			8336.04	0.28894	0.33161	0.3875			2.51573	6.35142	8.62649	5.98474		4.1	-3.07231	-2.6908	-2.17648			2.51573	9.06455	8.68438	-9.06054	-8.52845	60				2.51573	8.62649	9.84707	30	-3.79054	-3.16281
8336.3	0.07412	0.35251	0.29072			2.54641	4.34826	26.4946	2.50224			4.15	-1.68623	-3.20394	-2.33349			8336.53	0.30675	0.34466	0.39946			2.54641	4.3096	6.56045	4.34827		4.15	-3.20394	-2.33349	-2.24339			2.54641	6.49258	6.32719	-5.44873	-4.28341	60				2.54641	6.56045	7.82216	30	0.41974	1.94827
8337.03	0.09237	0.39747	0.30838			2.57709	2.92856	26.6243	1.79372			4.2	-1.56232	-3.35704	-2.11679			8337	0.32346	0.3569	0.41203			2.57709	2.59104	4.68872	2.92856		4.2	-3.35704	-2.11679	-2.37049			2.57709	4.2461	4.44107	-1.75617	-0.14532	60				2.57709	4.68872	5.98128	30	2.57212	4.52179
8337.49	0.10669	0.41364	0.33796			2.60777	1.79336	26.2021	1.15721			4.25	-1.61403	-3.4867	-1.65312			8337.53	0.33929	0.37116	0.4252			2.60777	1.32963	3.04474	1.79336		4.25	-3.4867	-1.65312	-2.56264			2.60777	2.34418	3.09367	0.4916	2.2104	60				2.60777	3.04474	4.37472	30	2.69641	4.36557
8338.05	0.12969	0.44257	0.35272			2.63845	1.10153	25.2615	0.60236			4.3	-1.30361	-3.56293	-0.85345			8338.06	0.35518	0.38731	0.4391			2.63845	1.0598	1.65104	1.10153		4.3	-3.56293	-0.85345	-2.88665			2.63845	0.88203	2.34756	0.82827	2.30483	60				2.63845	1.65104	3.0553	30	1.65091	2.41306
8338.62	0.1589	0.46748	0.37767			2.66913	1.0757	23.8592	0.14493			4.35	-1.15859	-3.49909	-0.19678			8338.55	0.37171	0.40465	0.45482			2.66913	1.64016	0.5421	1.0757		4.35	-3.49909	-0.19678	-3.00424			2.66913	0.89757	2.13069	-0.23044	0.79079	60				2.66913	0.5421	2.0953	30	0.53098	0.10755
8339.11	0.19418	0.49201	0.40862			2.69981	1.40076	22.0708	0.26931			4.4	-1.12169	-3.12178	0.61205			8339.05	0.38918	0.42239	0.47341			2.69981	2.22211	0.49561	1.40076		4.4	-3.12178	0.61205	-2.91399			2.69981	1.8029	2.17082	-1.65696	-1.0821	60				2.69981	0.49561	1.59095	30	0.0978	-1.32189
8339.38	0.21653	0.50509	0.43068			2.73049	1.70511	19.9865	0.56765			4.45	-0.76526	-2.73234	1.68366			8339.55	0.40793	0.43897	0.49151			2.73049	2.61856	1.13327	1.70511		4.45	-2.73234	1.68366	-2.606			2.73049	2.54601	2.23262	-2.49356	-2.16624	60				2.73049	1.13327	1.52861	30	0.48726	-1.36263
8340.14	0.28986	0.54869	0.45594			2.76117	1.89828	17.7057	0.79291			4.5	-0.57855	-2.28683	2.58577			8339.85	0.42641	0.44832	0.50203			2.76117	2.80859	1.59734	1.89828		4.5	-2.28683	2.58577	-2.48557			2.76117	3.0778	2.22872	-2.26741	-1.94384	60				2.76117	1.59734	1.67293	30	1.28701	-0.30999
8340.6	0.33405	0.56315	0.4886			2.79185	1.97847	15.331	0.94992			4.55	-0.3066	-1.67732	3.72452			8340.61	0.44658	0.47267	0.52749			2.79185	2.80012	1.88808	1.97847		4.55	-1.67732	3.72452	-2.23262			2.79185	3.41835	2.15942	-1.08881	-0.67169	60				2.79185	1.88808	1.81787	30	1.87891	1.03056
8341.14	0.38788	0.58388	0.51943			2.82252	1.96529	12.9627	1.04715			4.6	0.01986	-0.81744	5.38997			8341.1	0.46526	0.48967	0.54391			2.82252	2.61032	2.02994	1.96529		4.6	-0.81744	5.38997	-1.88442			2.82252	3.60042	2.05885	0.542	0.8669	60				2.82252	2.02994	1.88859	30	1.82765	1.83411
8341.67	0.44439	0.6019	0.54578			2.8532	1.88218	10.6929	1.09347			4.65	0.53834	-0.05667	6.85524			8341.64	0.48476	0.51006	0.56293			2.8532	2.2639	2.04772	1.88218		4.65	-0.05667	6.85524	-1.25155			2.8532	3.66502	1.96568	2.06039	1.83079	60				2.8532	2.04772	1.87737	30	1.10504	1.67943
8342.2	0.49635	0.62239	0.57989			2.88388	1.75	8.60154	1.09698			4.7	0.87571	0.65783	8.03805			8342.13	0.50553	0.5306	0.58376			2.88388	1.79991	1.96318	1.75		4.7	0.65783	8.03805	-0.44058			2.88388	3.66188	1.90445	3.10307	1.75726	60				2.88388	1.96318	1.80155	30	0.05409	0.71008
8342.46	0.52491	0.63257	0.60322			2.91456	1.58553	6.751	1.0644			4.75	1.27955	1.76536	9.21812			8342.63	0.52839	0.55447	0.60618			2.91456	1.30054	1.79503	1.58553		4.75	1.76536	9.21812	0.28613			2.91456	3.64883	1.87607	3.59108	0.75844	60				2.91456	1.79503	1.68629	30	-0.8519	-0.5106
8343.16	0.6074	0.65954	0.62695			2.94524	1.40425	5.18312	1.00091			4.8	1.69151	2.88204	9.54425			8343.13	0.55366	0.58063	0.62835			2.94524	1.00059	1.56219	1.40426		4.8	2.88204	9.54425	0.96774			2.94524	3.68605	1.86174	3.62896	-0.59052	60				2.94524	1.56219	1.55637	30	-1.29434	-1.34002
8343.65	0.67688	0.68094	0.65458			2.97592	1.22882	3.91531	0.91041			4.85	2.01417	4.01371	8.96635			8343.62	0.5812	0.61151	0.65238			2.97592	1.26144	1.29297	1.22882		4.85	4.01371	8.96635	2.07464			2.97592	3.8227	1.83609	3.32344	-1.58399	60				2.97592	1.29297	1.43127	30	-1.27001	-1.3986
8344.15	0.76184	0.69873	0.68078			3.0066	1.10296	2.93741	0.79648			4.9	2.7523	5.29371	7.64685			8344.16	0.61232	0.64558	0.68283			3.0066	1.9263	1.04754	1.10296		4.9	5.29371	7.64685	3.37666			3.0066	4.08131	1.77944	2.65733	-1.75279	0				3.0066	1.04754	1.32219	0	-1.04468	-0.74035
8344.48	0.82368	0.71224	0.71512			3.03728	1.09614	2.21122	0.66395			4.95	3.24318	6.45348	6.45907			8344.65	0.64374	0.67505	0.71202			3.03728	2.71751	0.95271	1.09614		4.95	6.45348	6.45907	4.90466			3.03728	4.45222	1.68396	1.50485	-1.08067	0				3.03728	0.95271	1.23168	0	-0.94261	0.21692
8345.21	0.95566	0.74721	0.74689			3.06796	1.25993	1.67906	0.52221			5	3.67603	7.21549	5.0804			8345.15	0.67536	0.70958	0.74391			3.06796	3.52155	1.1315	1.25993		5	7.21549	5.0804	6.44793			3.06796	4.90267	1.55525	-0.22307	0.02404	0				3.06796	1.1315	1.15637	0	-1.10888	0.94228
8345.71	1.0335	0.77313	0.7776			3.09864	1.5761	1.28626	0.39382			5.05	3.99127	7.78597	3.02532			8345.45	0.70686	0.73153	0.76303			3.09864	4.28207	1.53169	1.5761		5.05	7.78597	3.02532	7.61857			3.09864	5.3915	1.41168	-2.40113	0.96699	0				3.09864	1.53169	1.09146	0	-1.39241	1.07755
8346.21	1.10268	0.78691	0.80343			3.12932	1.98898	1.00948	0.33254			5.1	4.01457	8.0153	1.00754			8346.15	0.73952	0.77519	0.80441			3.12932	4.96157	2.03788	1.98898		5.1	8.0153	1.00754	8.19896			3.12932	5.87985	1.28202	-4.60385	1.28111	0				3.12932	2.03788	1.03474	0	-1.42377	0.60826
8346.71	1.19482	0.80874	0.82539			3.16	2.44776	0.86707	0.39389			5.15	3.65783	7.57334	-0.65266			8346.68	0.76994	0.81003	0.83607			3.16	5.53289	2.5765	2.44776		5.15	7.57334	-0.65266	8.39221			3.16	6.33623	1.19841	-6.1883	0.85295	0				3.16	2.5765	0.9881	0	-0.84606	-0.15848
8347.24	1.24477	0.83173	0.85411			3.19068	2.91292	0.87376	0.54247			5.2	3.37414	6.43616	-2.08514			8347.17	0.79963	0.84158	0.8636			3.19068	5.97709	3.10182	2.91292		5.2	6.43616	-2.08514	7.36648			3.19068	6.73801	1.18117	-6.52753	-0.0443	0				3.19068	3.10182	0.95619	0	0.43364	-0.78141
8347.74	1.31361	0.85124	0.87198			3.22136	3.35258	0.97887	0.72136			5.25	2.28655	4.99327	-3.79799			8347.67	0.82635	0.86564	0.8965			3.22136	6.28281	3.58038	3.35258		5.25	4.99327	-3.79799	6.21065			3.22136	7.07123	1.22432	-5.28911	-0.91372	0				3.22136	3.58038	0.94298	0	2.12075	-0.92761
8347.97	1.34524	0.85956	0.90286			3.25204	3.7405	1.10762	0.90141			5.3	1.29748	3.23713	-6.08329			8348.2	0.85069	0.88791	0.91113			3.25204	6.4457	3.98606	3.7405		5.3	3.23713	-6.08329	4.64752			3.25204	7.32984	1.29951	-2.62008	-1.29891	0				3.25204	3.98606	0.94804	0	3.61817	-0.53994
8348.47	1.41003	0.8838	0.92124			3.28272	4.05586	1.22224	1.06729			5.35	0.72861	1.4868	-8.7181			8348.43	0.87108	0.89477	0.918			3.28272	6.46761	4.29922	4.05586		5.35	1.4868	-8.7181	2.43558			3.28272	7.51469	1.37383	0.85934	-1.0111	0				3.28272	4.29922	0.96526	0	4.28675	0.15167
8349.16	1.50875	0.89589	0.93085			3.3134	4.28372	1.33593	1.20926			5.4	-0.70617	-0.22258	-11.2195			8349.13	0.888	0.90987	0.93652			3.3134	6.35561	4.50695	4.28372		5.4	-0.22258	-11.2195	0.75961			3.3134	7.63271	1.42208	4.25851	-0.20856	0				3.3134	4.50695	0.98462	0	3.75093	0.76948
8349.69	1.52364	0.90883	0.94535			3.34408	4.41551	1.50884	1.32081			5.45	-1.67358	-1.72643	-13.012			8349.66	0.90076	0.91639	0.94587			3.34408	6.12133	4.60361	4.41551		5.45	-1.72643	-13.012	-0.48251			3.34408	7.6965	1.42978	6.72446	0.70165	0				3.34408	4.60361	0.99555	0	2.09188	0.99463
8350.19	1.52139	0.91676	0.96232			3.37476	4.44942	1.81812	1.39799			5.5	-2.6335	-3.41843	-13.8294			8350.19	0.91074	0.91934	0.95354			3.37476	5.78113	4.59099	4.44942		5.5	-3.41843	-13.8294	-1.68268			3.37476	7.7244	1.39226	7.71585	1.27961	0				3.37476	4.59099	0.98958	0	-0.17236	0.72927
8350.46	1.50958	0.92256	0.97147			3.40544	4.39028	2.30614	1.4393			5.55	-3.27076	-5.2917	-13.2733			8350.43	0.91757	0.91947	0.95461			3.40544	5.35794	4.47819	4.39028		5.55	-5.2917	-13.2733	-3.15114			3.40544	7.74102	1.31311	7.12705	1.27159	0				3.40544	4.47819	0.96183	0	-2.31017	0.13298
8351.19	1.4576	0.9295	0.97354			3.43612	4.24914	2.96271	1.44553			5.6	-4.44683	-7.11516	-11.5763			8350.89	0.92297	0.91888	0.95467			3.43612	4.88618	4.28134	4.24914		5.6	-7.11516	-11.5763	-5.18039			3.43612	7.77778	1.20284	5.22758	0.72346	0				3.43612	4.28134	0.91151	0	-3.68864	-0.47663
8351.42	1.43409	0.93084	0.98008			3.4668	4.04263	3.74774	1.41955			5.65	-5.37009	-8.80331	-9.64824			8351.36	0.92646	0.91708	0.95361			3.4668	4.421	4.02326	4.04263		5.65	-8.80331	-9.64824	-7.53159			3.4668	7.87222	1.07767	2.47711	-0.06098	0				3.4668	4.02326	0.84184	0	-4.01845	-0.79838
8351.89	1.36908	0.93293	0.98749			3.49748	3.79207	4.61253	1.36605			5.7	-6.11327	-9.96603	-7.4602			8352.09	0.92992	0.91276	0.94863			3.49748	4.05073	3.7336	3.79207		5.7	-9.96603	-7.4602	-9.55645			3.49748	8.06479	0.95808	-0.66753	-0.68613	0				3.49748	3.7336	0.75984	0	-3.41563	-0.70129
8352.58	1.283	0.93685	0.98211			3.52816	3.52271	5.50853	1.29118			5.75	-6.44505	-10.7247	-5.39288			8352.39	0.93194	0.91127	0.94722			3.52816	3.89837	3.4496	3.52271		5.75	-10.7247	-5.39288	-11.0069			3.52816	8.39231	0.86526	-3.84777	-0.8652	0				3.52816	3.4496	0.67586	0	-2.26624	-0.27927
8353.11	1.22357	0.94011	0.98031			3.55884	3.26309	6.39075	1.20223			5.8	-6.53835	-10.605	-3.77434			8353.05	0.9344	0.90911	0.94197			3.55884	4.0791	3.21698	3.26309		5.8	-10.605	-3.77434	-11.6372			3.55884	8.87947	0.81385	-6.76659	-0.55354	0				3.55884	3.21698	0.60243	0	-0.98475	0.21471
8353.61	1.18654	0.94101	0.98345			3.58952	3.04429	7.21995	1.10744			5.85	-5.94532	-9.50224	-2.84366			8353.58	0.93692	0.91078	0.93987			3.58952	4.62327	3.08781	3.04429		5.85	-9.50224	-2.84366	-11.0005			3.58952	9.53185	0.80339	-9.07476	0.04686	0				3.58952	3.08781	0.55148	0	0.19073	0.51257
8353.85	1.17448	0.94393	0.97634			3.62019	2.89796	7.96448	1.01618			5.9	-4.87245	-8.16086	-2.98508			8353.82	0.94042	0.91227	0.93914			3.62019	5.46375	3.11031	2.89796		5.9	-8.16086	-2.98508	-9.81459			3.62019	10.3337	0.81814	-10.2913	0.60547	0				3.62019	3.11031	0.5291	0	1.25254	0.47249
8354.31	1.13729	0.94678	0.97565			3.65087	2.85181	8.60174	0.93933			5.95	-3.73374	-6.61506	-3.60242			8354.28	0.94432	0.91565	0.93943			3.65087	6.49721	3.31132	2.85181		5.95	-6.61506	-3.60242	-7.96337			3.65087	11.251	0.83719	-9.85797	0.83719	0				3.65087	3.31132	0.53134	0	2.30636	0.14415
8355.01	1.10633	0.94755	0.98003			3.68155	2.92265	9.11906	0.88949			6	-2.55166	-5.06478	-3.55859			8354.71	0.94995	0.92024	0.94114			3.68155	7.62828	3.68609	2.92265		6	-5.06478	-3.55859	-5.57441			3.68155	12.2371	0.84394	-7.34953	0.64191	0				3.68155	3.68609	0.54663	0	3.36677	-0.2713
8355.51	1.08061	0.95416	0.97959			3.71223	3.1113	9.5136	0.87949			6.05	-1.5138	-3.50326	-1.63555			8355.45	0.95665	0.93334	0.94621			3.71223	8.77783	4.20628	3.1113		6.05	-3.50326	-1.63555	-3.46489			3.71223	13.2387	0.82948	-2.76124	0.14217	0				3.71223	4.20628	0.5625	0	4.20623	-0.53852
8356.01	1.05137	0.9577	0.96853			3.74291	3.40374	9.79137	0.91852			6.1	-0.32776	-2.45431	2.59032			8355.94	0.96358	0.94346	0.95291			3.74291	9.8793	4.83477	3.40374		6.1	-2.45431	2.59032	-2.43455			3.74291	14.2009	0.79245	3.27826	-0.3932	0				3.74291	4.83477	0.57018	0	4.37287	-0.51581
8356.47	1.01764	0.95933	0.9766			3.77359	3.77699	9.96515	1.00795			6.15	0.14323	-1.9781	8.78855			8356.44	0.97021	0.9566	0.95774			3.77359	10.8755	5.53407	3.77699		6.15	-1.9781	8.78855	-1.94038			3.77359	15.0711	0.73788	9.51394	-0.69415	0				3.77359	5.53407	0.56569	0	3.39743	-0.22521
8356.94	0.98651	0.96445	0.97532			3.80427	4.20455	10.0515	1.14135			6.2	0.43643	-1.31141	14.6485			8356.91	0.97621	0.96187	0.96249			3.80427	11.7173	6.26808	4.20455		6.2	-1.31141	14.6485	-2.13158			3.80427	15.8021	0.67604	14.3508	-0.62592	0				3.80427	6.26808	0.54926	0	1.09476	0.16841
8357.44	0.9513	0.96741	0.97037			3.83495	4.65923	10.0675	1.30795			6.25	1.12247	-0.26394	19.5754			8357.41	0.98111	0.96773	0.96718			3.83495	12.3643	7.00158	4.65923		6.25	-0.26394	19.5754	-2.30894			3.83495	16.3545	0.62075	16.3483	-0.24915	0				3.83495	7.00158	0.52435	0	-2.20478	0.45297
8357.7	0.93171	0.97013	0.96821			3.86563	5.11405	10.0268	1.49582			6.3	2.20439	2.37868	22.6059			8357.91	0.98441	0.97091	0.97166			3.86563	12.7855	7.69981	5.11405		6.3	2.37868	22.6059	-1.2777			3.86563	16.6984	0.58559	14.7401	0.22231	0				3.86563	7.69981	0.49648	0	-5.64225	0.48448
8358.4	0.87382	0.97227	0.96567			3.89631	5.54282	9.93723	1.6931			6.35	4.02626	5.65157	24.4144			8358.37	0.98589	0.97133	0.9716			3.89631	12.9605	8.32899	5.54282		6.35	5.65157	24.4144	1.87375			3.89631	16.8153	0.57766	9.75998	0.53845	0				3.89631	8.32899	0.47171	0	-8.08374	0.25996
8358.94	0.84581	0.9717	0.96204			3.92699	5.92084	9.79962	1.88841			6.4	5.91897	9.74985	25.1281			8358.91	0.98549	0.96956	0.97062			3.92699	12.8808	8.85756	5.92084		6.4	9.74985	25.1281	6.7875			3.92699	16.6989	0.59294	2.622	0.54181	0				3.92699	8.85756	0.45462	0	-8.55357	-0.08825
8359.43	0.8318	0.97217	0.96066			3.95767	6.22598	9.60796	2.07088			6.45	7.66071	13.5505	24.2565			8359.37	0.98274	0.96612	0.9687			3.95767	12.5497	9.25775	6.22598		6.45	13.5505	24.2565	11.8545			3.95767	16.3559	0.61904	-4.85589	0.24229	0				3.95767	9.25775	0.44651	0	-6.65902	-0.36951
8359.93	0.81737	0.97177	0.95564			3.98835	6.43986	9.35185	2.23046			6.5	9.41194	16.206	21.6056			8359.64	0.97827	0.96389	0.96696			3.98835	11.9831	9.50727	6.43986		6.5	16.206	21.6056	16.0418			3.98835	15.806	0.64234	-10.8449	-0.19668	0				3.98835	9.50727	0.445	0	-2.80609	-0.43847
8360.2	0.81158	0.97271	0.9601			4.01903	6.54912	9.01978	2.35822			6.55	9.50957	17.5195	16.4291			8360.17	0.97394	0.95934	0.96271			4.01903	11.2096	9.59094	6.54912		6.55	17.5195	16.4291	18.5639			4.01903	15.0817	0.65266	-14.0799	-0.5486	0				4.01903	9.59094	0.44536	0	1.90721	-0.26928
8360.9	0.80433	0.97194	0.95035			4.04971	6.54646	8.60305	2.44682			6.6	9.47451	17.7758	9.83332			8360.84	0.96892	0.95372	0.95855			4.04971	10.2705	9.502	6.54646		6.6	17.7758	9.83332	19.9319			4.04971	14.2285	0.6447	-14.1913	-0.64139	0				4.04971	9.502	0.44275	0	6.08685	0.03722
8361.4	0.80777	0.97061	0.95102			4.08039	6.43151	8.09968	2.49091			6.65	9.35587	16.9677	1.90663			8361.34	0.96419	0.94982	0.95488			4.08039	9.22154	9.24312	6.43151		6.65	16.9677	1.90663	20.6682			4.08039	13.3038	0.61777	-11.6822	-0.44122	0				4.08039	9.24312	0.43383	0	8.56004	0.31349
8361.9	0.81481	0.96882	0.9529			4.11107	6.21138	7.51818	2.48751			6.7	8.86786	15.0087	-8.1007			8361.87	0.95902	0.94554	0.95169			4.11107	8.13555	8.82715	6.21138		6.7	15.0087	-8.1007	19.6744			4.11107	12.3765	0.57531	-7.59525	-0.06228	0				4.11107	8.82715	0.41752	0	8.78882	0.41718
8362.43	0.82793	0.96725	0.95408			4.14175	5.90104	6.88137	2.43623			6.75	6.86483	11.5931	-17.7229			8362.37	0.95439	0.94089	0.94887			4.14175	7.10802	8.27768	5.90104		6.75	11.5931	-17.7229	17.3675			4.14175	11.5242	0.52442	-3.04464	0.29841	0				4.14175	8.27768	0.39513	0	7.00566	0.30461
8362.93	0.84528	0.96808	0.95825			4.17243	5.52343	6.23075	2.33957			6.8	4.86385	6.58585	-25.3089			8362.87	0.94984	0.93634	0.94575			4.17243	6.26208	7.6296	5.52343		6.8	6.58585	-25.3089	13.2054			4.17243	10.8274	0.47508	1.16467	0.46431	0				4.17243	7.6296	0.37003	0	4.02831	0.04835
8363.43	0.86423	0.96402	0.95336			4.20311	5.10935	5.63085	2.20294			6.85	1.83871	0.71936	-28.9929			8363.17	0.94421	0.93336	0.94391			4.20311	5.73809	6.92994	5.10935		6.85	0.71936	-28.9929	6.45182			4.20311	10.3583	0.43841	4.67497	0.36687	0				4.20311	6.92994	0.34692	0	0.86075	-0.20753
8363.93	0.88363	0.96449	0.95692			4.23379	4.69685	5.16959	2.03488			6.9	-2.784	-5.74417	-29.3833			8363.87	0.9381	0.9255	0.9393			4.23379	5.64155	6.23892	4.69685		6.9	-5.74417	-29.3833	-0.24117			4.23379	10.164	0.42249	7.44745	0.074	0				4.23379	6.23892	0.33047	0	-1.72093	-0.32737
8364.47	0.90227	0.9652	0.95406			4.26447	4.32919	4.943	1.84721			6.95	-6.13125	-11.9337	-25.6607			8364.37	0.93227	0.91946	0.93588			4.26447	5.96911	5.6296	4.32919		6.95	-11.9337	-25.6607	-8.5783			4.26447	10.2514	0.42754	9.48351	-0.25149	0				4.26447	5.6296	0.32334	0	-3.40604	-0.25498
8364.97	0.91995	0.96257	0.9597			4.29515	4.04958	5.0143	1.65542			7	-8.35272	-16.8144	-19.9947			8364.9	0.9268	0.91335	0.93193			4.29515	6.60893	5.18175	4.04958		7	-16.8144	-19.9947	-16.5802			4.29515	10.5861	0.44559	10.5849	-0.43891	0				4.29515	5.18175	0.32475	0	-4.3202	-0.03897
8365.47	0.9248	0.96082	0.95496			4.32583	3.8913	5.37326	1.47889			7.05	-11.3719	-19.1464	-13.0493			8365.4	0.92196	0.90832	0.92851			4.32583	7.41913	4.96254	3.8913		7.05	-19.1464	-13.0493	-21.9948			4.32583	11.1054	0.46569	10.313	-0.39606	0				4.32583	4.96254	0.33086	0	-4.78028	0.19864
8365.97	0.92757	0.95858	0.96066			4.35651	3.86614	5.94447	1.3401			7.1	-11.9698	-19.4051	-6.19472			8365.93	0.91781	0.90366	0.92567			4.35651	8.28449	4.99677	3.86614		7.1	-19.4051	-6.19472	-24.9636			4.35651	11.737	0.47873	8.19337	-0.15148	0				4.35651	4.99677	0.33666	0	-4.99227	0.33065
8366.47	0.92671	0.95857	0.96397			4.38719	3.95956	6.63253	1.26049			7.15	-10.9563	-17.1061	-1.86782			8366.17	0.91365	0.90224	0.92439			4.38719	9.12547	5.25216	3.95956		7.15	-17.1061	-1.86782	-23.8335			4.38719	12.4129	0.47925	4.06775	0.16615	0				4.38719	5.25216	0.33788	0	-4.87174	0.29198
8366.93	0.9228	0.95811	0.96403			4.41786	4.13833	7.3546	1.25173			7.2	-8.59422	-12.9881	1.18034			8366.9	0.91093	0.89836	0.92001			4.41786	9.88916	5.65921	4.13833		7.2	-12.9881	1.18034	-20.0148			4.41786	13.0751	0.46545	-1.59772	0.39771	0				4.41786	5.65921	0.33193	0	-4.09128	0.11038
8367.43	0.91641	0.95504	0.96017			4.44854	4.36414	8.049	1.3086			7.25	-6.57191	-9.07001	2.27986			8367.37	0.9083	0.89662	0.91893			4.44854	10.5399	6.14424	4.36414		7.25	-9.07001	2.27986	-14.3608			4.44854	13.6769	0.43877	-7.64227	0.43496	0				4.44854	6.14424	0.31816	0	-2.32909	-0.11329
8368	0.9065	0.95599	0.96518			4.47922	4.60388	8.67297	1.4125			7.3	-4.17023	-5.17245	2.16738			8367.94	0.90699	0.89487	0.91746			4.47922	11.053	6.64832	4.60388		7.3	-5.17245	2.16738	-8.16843			4.47922	14.1811	0.40346	-12.4677	0.27193	0				4.47922	6.64832	0.29775	0	0.42358	-0.26219
8368.53	0.89706	0.95521	0.96544			4.5099	4.83334	9.19842	1.54188			7.35	-2.71389	-2.36416	1.31676			8368.47	0.90552	0.89352	0.91644			4.5099	11.4114	7.13048	4.83334		7.35	-2.36416	1.31676	-3.6345			4.5099	14.5586	0.36614	-14.5582	0.0024	0				4.5099	7.13048	0.27361	0	3.67947	-0.26572
8369	0.88966	0.95459	0.95655			4.54058	5.03675	9.60849	1.67924			7.4	-1.72934	0.18509	0.19258			8368.94	0.9046	0.8928	0.9156			4.54058	11.6041	7.56412	5.03675		7.4	0.18509	0.19258	-0.26501			4.54058	14.7873	0.33489	-13.0613	-0.2324	0				4.54058	7.56412	0.24989	0	6.52338	-0.13372
8369.5	0.88248	0.95412	0.96079			4.57126	5.2047	9.89494	1.81263			7.45	-0.45893	1.50942	-1.66487			8369.47	0.90455	0.89248	0.91465			4.57126	11.6251	7.93238	5.2047		7.45	1.50942	-1.66487	1.45136			4.57126	14.8517	0.31692	-8.18047	-0.31692	0				4.57126	7.93238	0.23124	0	7.93097	0.05359
8370.03	0.87515	0.95424	0.96069			4.60194	5.33186	10.0561	1.93462			7.5	0.56358	1.89733	-4.2598			8369.97	0.90508	0.89275	0.91441			4.60194	11.474	8.22443	5.33186		7.5	1.89733	-4.2598	2.28541			4.60194	14.7425	0.31493	-1.19379	-0.21751	0				4.60194	8.22443	0.22116	0	7.20569	0.19218
8370.53	0.86673	0.95208	0.96498			4.63262	5.41505	10.0951	2.04078			7.55	0.42431	1.73904	-5.96726			8370.5	0.90591	0.89377	0.91459			4.63262	11.1554	8.4328	5.41505		7.55	1.73904	-5.96726	1.72672			4.63262	14.457	0.32517	5.93307	0.0054	0				4.63262	8.4328	0.22012	0	4.3304	0.21048
8371.1	0.86214	0.95197	0.95625			4.6633	5.45197	10.0181	2.12846			7.6	0.55872	1.17445	-4.89845			8371.04	0.90742	0.89569	0.91511			4.6633	10.6797	8.55194	5.45197		7.6	1.17445	-4.89845	0.94087			4.6633	13.9988	0.34	11.2016	0.23275	0				4.6633	8.55194	0.22519	0	0.05836	0.10517
8371.6	0.85371	0.95166	0.9537			4.69398	5.44052	9.83334	2.19589			7.65	0.13885	0.16848	-0.87228			8371.54	0.90966	0.89846	0.91621			4.69398	10.0625	8.57753	5.44052		7.65	0.16848	-0.87228	-0.72156			4.69398	13.3781	0.3519	13.25	0.34951	0				4.69398	8.57753	0.23181	0	-4.31699	-0.06121
8372.1	0.84953	0.95122	0.95217			4.72466	5.37868	9.54909	2.24168			7.7	0.26511	-0.44058	8.91596			8372.04	0.91215	0.90207	0.91914			4.72466	9.32506	8.50648	5.37868		7.7	-0.44058	8.91596	-2.3262			4.72466	12.6111	0.35568	11.7783	0.3017	0				4.72466	8.50648	0.23584	0	-7.42727	-0.19727
8372.37	0.84678	0.95246	0.95261			4.75534	5.26484	9.17318	2.26454			7.75	-0.07091	-0.44236	15.3995			8372.54	0.91556	0.90631	0.9215			4.75534	8.49298	8.3374	5.26484		7.75	-0.44236	15.3995	-4.05034			4.75534	11.7196	0.34883	7.57622	0.1197	0				4.75534	8.3374	0.23463	0	-8.33512	-0.23281
8373.11	0.83686	0.95417	0.94975			4.78602	5.09831	8.71203	2.26327			7.8	2.58086	0.80961	22.1675			8373.04	0.91965	0.9109	0.92467			4.78602	7.59609	8.07123	5.09831		7.8	0.80961	22.1675	-3.5276			4.78602	10.7299	0.33127	2.16209	-0.10187	0				4.78602	8.07123	0.22715	0	-6.86782	-0.15453
8373.61	0.8301	0.95529	0.94754			4.8167	4.88001	8.17041	2.2369			7.85	2.80165	3.77445	25.8465			8373.54	0.92372	0.91626	0.92826			4.8167	6.66742	7.71196	4.88001		7.85	3.77445	25.8465	0.85523			4.8167	9.67201	0.30503	-2.79987	-0.25484	0				4.8167	7.71196	0.2139	0	-3.64432	-0.00959
8374.14	0.82291	0.95704	0.94403			4.84738	4.61295	7.5515	2.18489			7.9	5.64444	7.3456	28.0201			8374.05	0.92882	0.92263	0.93225			4.84738	5.74247	7.2671	4.61295		7.9	7.3456	28.0201	5.79237			4.84738	8.57798	0.27398	-6.06519	-0.27193	0				4.84738	7.2671	0.19663	0	0.20235	0.12306
8374.61	0.81757	0.95745	0.94414			4.87806	4.30257	6.85735	2.1074			7.95	7.77309	11.263	27.8923			8374.58	0.93408	0.92974	0.93845			4.87806	4.85885	6.74807	4.30258		7.95	11.263	27.8923	12.4967			4.87806	7.48088	0.24359	-7.14511	-0.15735	0				4.87806	6.74807	0.17815	0	3.47492	0.1763
8375.14	0.81052	0.95921	0.95094			4.90874	3.9569	6.08969	2.00553			8	9.45155	13.6761	24.3051			8375.08	0.93961	0.93643	0.9431			4.90874	4.05608	6.17022	3.9569		8	13.6761	24.3051	16.8089			4.90874	6.41363	0.2201	-6.31659	0.02005	0				4.90874	6.17022	0.16184	0	5.33774	0.12955
8375.61	0.80836	0.96015	0.94684			4.93942	3.58638	5.25088	1.88146			8.05	9.27695	15.4525	18.4899			8375.58	0.94548	0.94365	0.94653			4.93942	3.37518	5.55263	3.58638		8.05	15.4525	18.4899	20.7631			4.93942	5.40811	0.20845	-4.35297	0.16534	0				4.93942	5.55263	0.15076	0	5.54975	0.01649
8376.11	0.80633	0.96206	0.94739			4.9701	3.20352	4.34512	1.73856			8.1	9.32637	15.5193	8.96778			8376.08	0.9515	0.95094	0.95074			4.9701	2.85522	4.91784	3.20352		8.1	15.5193	8.96778	22.3865			4.9701	4.49457	0.20919	-2.12965	0.20643	0				4.9701	4.91784	0.14631	0	4.43507	-0.09636
8376.65	0.80509	0.96376	0.94555			5.00078	2.82244	3.37994	1.58134			8.15	7.77801	13.9837	1.45959			8376.58	0.95771	0.95878	0.95659			5.00078	2.52167	4.29135	2.82244		8.15	13.9837	1.45959	21.7057			5.00078	3.70127	0.2179	-0.28736	0.12848	0				5.00078	4.29135	0.14732	0	2.64279	-0.1472
8377.15	0.80606	0.96501	0.9389			5.03146	2.45815	2.36937	1.41545			8.2	6.24234	11.5433	-9.03147			8377.09	0.96407	0.96722	0.96253			5.03146	2.36722	3.7012	2.45815		8.2	11.5433	-9.03147	19.0129			5.03146	3.05338	0.22823	0.91989	-0.02259	0				5.03146	3.7012	0.15084	0	0.8318	-0.11161
8377.65	0.80779	0.96644	0.94001			5.06214	2.12564	1.34918	1.24751			8.25	3.60552	5.65655	-14.9345			8377.59	0.97027	0.9756	0.97097			5.06214	2.34528	3.17698	2.12564		8.25	5.65655	-14.9345	13.4308			5.06214	2.56901	0.23495	1.56861	-0.16708	0				5.06214	3.17698	0.15378	0	-0.57101	-0.01323
8378.19	0.8114	0.9683	0.94545			5.09282	1.8385	0.57387	1.08501			8.3	0.657	1.22391	-18.3313			8377.89	0.97581	0.98071	0.97466			5.09282	2.39207	2.74741	1.8385		8.3	1.22391	-18.3313	6.60321			5.09282	2.25044	0.23495	1.87739	-0.23351	0				5.09282	2.74741	0.15401	0	-1.44854	0.09187
8378.42	0.81364	0.971	0.94223			5.1235	1.60669	1.13941	0.93605			8.35	-2.95255	-3.44641	-19.298			8378.36	0.98155	0.98849	0.97887			5.1235	2.45412	2.43447	1.60669		8.35	-3.44641	-19.298	-0.00336			5.1235	2.07458	0.22714	2.01078	-0.19367	0				5.1235	2.43447	0.15062	0	-1.90874	0.14715
8379.12	0.82136	0.97262	0.94453			5.15418	1.43365	2.17173	0.80881			8.4	-4.91976	-7.35857	-18.7196			8379.09	0.98719	0.99949	0.98557			5.15418	2.49813	2.24381	1.43365		8.4	-7.35857	-18.7196	-8.30036			5.15418	1.99585	0.21215	1.9815	-0.07376	0				5.15418	2.24381	0.14387	0	-2.11768	0.12588
8379.62	0.8306	0.97722	0.94075			5.18486	1.31398	3.22182	0.71034			8.45	-6.48616	-9.62109	-17.7339			8379.59	0.99176	1.00677	0.99138			5.18486	2.50805	2.1578	1.31398		8.45	-9.62109	-17.7339	-12.8097			5.18486	1.96395	0.19199	1.68759	0.06241	0				5.18486	2.1578	0.13492	0	-2.15775	0.04369
8380.16	0.83659	0.97774	0.94553			5.21553	1.23425	4.22937	0.64426			8.5	-7.67564	-11.5348	-16.9634			8380.06	0.99615	1.01272	0.99802			5.21553	2.47916	2.1407	1.23425		8.5	-11.5348	-16.9634	-15.2083			5.21553	1.94049	0.16998	1.04156	0.14776	0				5.21553	2.1407	0.12558	0	-1.98702	-0.05228
8380.66	0.84407	0.97976	0.94966			5.24621	1.17745	5.16301	0.60835			8.55	-7.7092	-11.9421	-16.8477			8380.6	1	1.01872	1.00231			5.24621	2.41361	2.15346	1.17745		8.55	-11.9421	-16.8477	-16.0961			5.24621	1.90401	0.15041	0.09971	0.14551	0				5.24621	2.15346	0.11781	0	-1.50788	-0.11037
8380.9	0.84756	0.97964	0.94888			5.27689	1.12828	5.99727	0.59457			8.6	-6.95544	-11.9934	-16.4101			8380.83	1.00269	1.021	1.00423			5.27689	2.31759	2.1654	1.12828		8.6	-11.9934	-16.4101	-15.3952			5.27689	1.84792	0.13769	-0.89461	0.06526	0				5.27689	2.1654	0.11305	0	-0.68831	-0.10219
8381.6	0.85842	0.98171	0.95176			5.30757	1.0763	6.71	0.59239			8.65	-6.4006	-12.0912	-15.6846			8381.3	1.00522	1.02498	1.0076			5.30757	2.19976	2.15755	1.0763		8.65	-12.0912	-15.6846	-14.0979			5.30757	1.77729	0.13424	-1.58817	-0.04518	0				5.30757	2.15755	0.11152	0	0.34829	-0.03636
8381.83	0.86172	0.98273	0.94909			5.33825	1.01635	7.28245	0.5926			8.7	-3.91434	-10.668	-13.2117			8382.04	1.00695	1.02875	1.01025			5.33825	2.07044	2.12095	1.01635		8.7	-10.668	-13.2117	-14.0749			5.33825	1.70657	0.13853	-1.68012	-0.12646	0				5.33825	2.12095	0.11214	0	1.32688	0.04831
8382.57	0.87405	0.98349	0.95166			5.36893	0.94767	7.69993	0.58915			8.75	-8.41157	-9.92565	-9.71944			8382.51	1.00741	1.02985	1.01143			5.36893	1.94106	2.05367	0.94767		8.75	-9.92565	-9.71944	-13.4404			5.36893	1.65726	0.14622	-1.08457	-0.13818	0				5.36893	2.05367	0.11314	0	1.92404	0.10534
8382.87	0.8799	0.98453	0.95151			5.39961	0.87247	7.95244	0.57921			8.8	-6.91634	-9.54327	-5.99656			8383.01	1.00707	1.02939	1.01181			5.39961	1.82324	1.95818	0.87247		8.8	-9.54327	-5.99656	-13.0264			5.39961	1.65321	0.1529	-0.00512	-0.07768	0				5.39961	1.95818	0.11289	0	1.91859	0.10578
8383.34	0.88417	0.98515	0.95872			5.43029	0.79476	8.0353	0.56247			8.85	-5.38789	-8.08758	-2.37601			8383.28	1.00567	1.02891	1.01185			5.43029	1.72716	1.83943	0.79476		8.85	-8.08758	-2.37601	-11.3636			5.43029	1.71207	0.15556	1.12509	0.0214	0				5.43029	1.83943	0.11038	0	1.30865	0.05252
8384.24	0.89255	0.98425	0.96213			5.46097	0.71931	7.94953	0.54031			8.9	-4.32017	-6.51015	0.61123			8384.45	1.0014	1.02363	1.01044			5.46097	1.65914	1.70358	0.71931		8.9	-6.51015	0.61123	-9.26456			5.46097	1.83695	0.15273	1.81722	0.1086	0				5.46097	1.70358	0.10538	0	0.33063	-0.02318
8385.42	0.90481	0.98288	0.9619			5.49165	0.65093	7.70204	0.51513			8.95	-2.69902	-4.2401	3.15924			8385.28	0.99424	1.01337	1.00655			5.49165	1.61922	1.5573	0.65093		8.95	-4.2401	3.15924	-6.16135			5.49165	2.01532	0.14418	1.73737	0.14296	0				5.49165	1.5573	0.0984	0	-0.63448	-0.08015
8386.39	0.91721	0.98009	0.96569			5.52233	0.59392	7.30565	0.4897			9	-0.5278	-1.44473	5.5406			8386.12	0.98562	1.00495	1.00066			5.52233	1.60042	1.40752	0.59392		9	-1.44473	5.5406	-3.23646			5.52233	2.22525	0.13077	0.8573	0.11277	0				5.52233	1.40752	0.09061	0	-1.22416	-0.08978
8387.19	0.92971	0.97678	0.97064			5.55301	0.55154	6.77876	0.46655			9.05	0.69702	0.88291	8.27457			8387.3	0.97638	0.99016	0.98953			5.55301	1.59048	1.26148	0.55154		9.05	0.88291	8.27457	-0.30657			5.55301	2.44255	0.11422	-0.52399	0.03907	0				5.55301	1.26148	0.08364	0	-1.2489	-0.05051
8388.36	0.95605	0.97189	0.96879			5.58369	0.52566	6.14502	0.44748			9.1	1.89253	2.48784	11.5086			8388.1	0.96717	0.97839	0.98146			5.58369	1.57511	1.12697	0.52566		9.1	2.48784	11.5086	2.18874			5.58369	2.64485	0.09723	-1.89813	-0.0374	0				5.58369	1.12697	0.07908	0	-0.76539	0.01306
8389.4	0.98858	0.96753	0.96809			5.61437	0.51639	5.43275	0.43319			9.15	3.09316	4.17198	15.4752			8389.31	0.9579	0.96105	0.96962			5.61437	1.54118	1.0123	0.51639		9.15	4.17198	15.4752	3.94779			5.61437	2.81325	0.0834	-2.75216	-0.07816	0				5.61437	1.0123	0.07776	0	-0.03702	0.06489
8390.34	1.01539	0.96338	0.9703			5.64505	0.52217	4.67456	0.42329			9.2	5.05489	6.36507	19.5709			8390.31	0.94838	0.94738	0.96191			5.64505	1.47892	0.92541	0.52217		9.2	6.36507	19.5709	5.85871			5.64505	2.93272	0.07648	-2.77069	-0.06599	0				5.64505	0.92541	0.07923	0	0.59488	0.07736
8391.38	1.04141	0.96114	0.97096			5.67573	0.54012	3.90735	0.41653			9.25	5.20866	8.81637	21.746			8391.22	0.93988	0.93857	0.95464			5.67573	1.38312	0.87159	0.54012		9.25	8.81637	21.746	8.22669			5.67573	2.99225	0.07783	-1.95071	-0.01199	0				5.67573	0.87159	0.082	0	0.86497	0.04547
8392.39	1.06728	0.95728	0.97207			5.70641	0.56663	3.17312	0.41128			9.3	7.19046	10.8737	20.9483			8392.36	0.93238	0.92721	0.94624			5.70641	1.25367	0.85062	0.56663		9.3	10.8737	20.9483	10.8898			5.70641	2.98488	0.08485	-0.58608	0.05225	0				5.70641	0.85062	0.08439	0	0.69112	-0.01196
8393.36	1.08752	0.95381	0.97473			5.73709	0.59791	2.52144	0.40596			9.35	7.86799	12.4411	17.7137			8393.3	0.92557	0.92007	0.94111			5.73709	1.09605	0.8556	0.59791		9.35	12.4411	17.7137	13.987			5.73709	2.90764	0.09337	0.86342	0.09205	0				5.73709	0.8556	0.08511	0	0.19075	-0.06371
8394.44	1.10655	0.94952	0.97242			5.76777	0.63026	2.01165	0.39928			9.4	7.24074	12.4282	12.9635			8394.34	0.92115	0.91456	0.93743			5.76777	0.92216	0.87519	0.63026		9.4	12.4282	12.9635	16.4186			5.76777	2.76148	0.10022	1.95627	0.08727	0				5.76777	0.87519	0.08347	0	-0.39208	-0.08342
8395.41	1.12126	0.94835	0.9715			5.79845	0.66029	1.70285	0.39036			9.45	7.49288	11.314	7.48352			8395.38	0.91833	0.91093	0.93487			5.79845	0.75235	0.89739	0.66029		9.45	11.314	7.48352	16.5394			5.79845	2.55108	0.10364	2.42764	0.0413	0				5.79845	0.89739	0.07936	0	-0.80625	-0.06311
8396.39	1.13273	0.95093	0.97106			5.82913	0.68505	1.60911	0.37864			9.5	6.56116	9.43181	1.49243			8396.15	0.91678	0.91008	0.9341			5.82913	0.61848	0.91221	0.68505		9.5	9.43181	1.49243	14.8923			5.82913	2.28459	0.10291	2.26176	-0.02233	0				5.82913	0.91221	0.07317	0	-0.90038	-0.0161
8397.43	1.14363	0.95229	0.97418			5.85981	0.70208	1.6615	0.36383			9.55	4.64445	7.07169	-2.0283			8397.13	0.91639	0.91007	0.93424			5.85981	0.55906	0.9127	0.70208		9.55	7.07169	-2.0283	11.5322			5.85981	1.97365	0.09806	1.65927	-0.07313	0				5.85981	0.9127	0.06577	0	-0.67119	0.03155
8398.5	1.15176	0.95245	0.97881			5.89049	0.70949	1.75802	0.3458			9.6	3.03649	4.17794	-2.53371			8398.41	0.917	0.91063	0.93506			5.89049	0.5866	0.89501	0.70949		9.6	4.17794	-2.53371	7.35392			5.89049	1.63392	0.08962	0.92587	-0.08917	0				5.89049	0.89501	0.05836	0	-0.24073	0.05557
8399.48	1.15489	0.95381	0.98025			5.92117	0.7059	1.82552	0.32448			9.65	-0.20562	0.94969	-1.32768			8399.38	0.91731	0.91062	0.93492			5.92117	0.66601	0.85805	0.7059		9.65	0.94969	-1.32768	2.75484			5.92117	1.2876	0.07854	0.33685	-0.0671	0				5.92117	0.85805	0.05233	0	0.21556	0.04608
8400.55	1.15293	0.95583	0.97782			5.95185	0.69045	1.82765	0.29986			9.7	-0.55925	-0.86161	-0.43758			8400.45	0.91741	0.91006	0.93492			5.95185	0.75145	0.80309	0.69045		9.7	-0.86161	-0.43758	-0.53707			5.95185	0.97164	0.06611	0.03443	-0.0221	0				5.95185	0.80309	0.04881	0	0.54906	0.0116
8401.63	1.14339	0.95636	0.98202			5.98253	0.66268	1.75272	0.27198			9.75	0.2389	-1.47111	-1.95957			8401.53	0.91794	0.9088	0.93425			5.98253	0.813	0.73325	0.66268		9.75	-1.47111	-1.95957	-1.72366			5.98253	0.75784	0.05402	-0.00606	0.02126	0				5.98253	0.73325	0.04801	0	0.68932	-0.02696
8402.57	1.12989	0.95834	0.98497			6.0132	0.62245	1.60425	0.24096			9.8	0.51451	-0.99733	-6.74151			8402.47	0.91843	0.9079	0.93323			6.0132	0.83595	0.65305	0.62245		9.8	-0.99733	-6.74151	-1.0371			6.0132	0.74547	0.04441	0.06242	0.04201	0				6.0132	0.65305	0.04903	0	0.6504	-0.04831
8403.58	1.11386	0.96153	0.9843			6.04388	0.56983	1.3962	0.20706			9.85	-0.51278	-2.35212	-12.7462			8403.52	0.91961	0.90767	0.93224			6.04388	0.81691	0.56781	0.56983		9.85	-2.35212	-12.7462	-0.42998			6.04388	0.92763	0.0395	0.04491	0.03279	0				6.04388	0.56781	0.05049	0	0.50078	-0.04204
8404.59	1.096	0.96346	0.98209			6.07456	0.50506	1.15179	0.17073			9.9	-2.81941	-3.45708	-16.0828			8404.56	0.92134	0.90842	0.93196			6.07456	0.76338	0.48316	0.50506		9.9	-3.45708	-16.0828	-1.59925			6.07456	1.19729	0.03998	-0.20104	0.00213	0				6.07456	0.48316	0.05122	0	0.32029	-0.01325
8405.6	1.07745	0.96425	0.98704			6.10524	0.42851	0.90664	0.13272			9.95	-4.18863	-5.29279	-16.2822			8405.57	0.92384	0.91059	0.93304			6.10524	0.697	0.40468	0.42851		9.95	-5.29279	-16.2822	-4.65668			6.10524	1.48367	0.04396	-0.69921	-0.03126	0				6.10524	0.40468	0.05056	0	0.1675	0.02148
8406.61	1.05918	0.96544	0.98524			6.13592	0.34072	0.71832	0.09434			10	-5.17468	-6.9417	-15.438			8406.51	0.92715	0.91369	0.9347			6.13592	0.65772	0.33822	0.34072		10	-6.9417	-15.438	-9.1186			6.13592	1.75529	0.04885	-1.33875	-0.04884	0				6.13592	0.33822	0.04831	0	0.06808	0.04374
8407.69	1.03726	0.96749	0.98214			6.1666	0.24244	0.66248	0.05863			10.05	-5.63643	-8.83833	-14.5764			8407.56	0.93156	0.91837	0.93754			6.1666	0.69344	0.29129	0.24244		10.05	-8.83833	-14.5764	-12.3466			6.1666	1.9971	0.05298	-1.91061	-0.04143	0				6.1666	0.29129	0.04471	0	0.02034	0.04316
8408.6	1.02084	0.97042	0.97769			6.19728	0.13475	0.75482	0.03752			10.1	-6.76494	-9.43429	-13.1522			8408.53	0.93602	0.92266	0.94038			6.19728	0.82168	0.27455	0.13475		10.1	-9.43429	-13.1522	-12.3619			6.19728	2.20082	0.05556	-2.18143	-0.01302	0				6.19728	0.27455	0.04032	0	0.00606	0.02215
8409.57	1.00439	0.97267	0.9849			6.22796	0.01913	0.91988	0.05199			10.15	-5.74301	-8.79625	-11.0097			8409.48	0.94034	0.9266	0.94254			6.22796	1.01694	0.29822	0.01913		10.15	-8.79625	-11.0097	-12.0061			6.22796	2.36139	0.05636	-1.98005	0.02224	0				6.22796	0.29822	0.03596	0	-0.00266	-0.00645
8410.58	0.98831	0.97393	0.98424			6.25864	0.10249	1.08692	0.08332			10.2	-4.87443	-7.7646	-8.2583			8410.52	0.94408	0.93054	0.9444			6.25864	1.24234	0.36369	0.10249		10.2	-7.7646	-8.2583	-11.6151			6.25864	2.47561	0.05548	-1.2687	0.04783	0				6.25864	0.36369	0.03253	0	-0.04076	-0.02709
8411.53	0.97509	0.9767	0.98399			6.28932	0.22763	1.21832	0.11631			10.25	-4.95132	-6.42857	-5.65234			8411.4	0.9479	0.93361	0.94693			6.28932	1.46809	0.46423	0.22763		10.25	-6.42857	-5.65234	-10.2149			6.28932	2.5416	0.05317	-0.17523	0.0529	0				6.28932	0.46423	0.03069	0	-0.14454	-0.0298
8412.47	0.96132	0.97894	0.98444			6.32	0.35337	1.29543	0.14738			10.3	-3.74171	-5.32391	-2.62713			8412.41	0.95268	0.93737	0.94904			6.32	1.67229	0.59179	0.35337		10.3	-5.32391	-2.62713	-8.83815			6.32	2.55876	0.04976	1.02783	0.03695	0				6.32	0.59179	0.03044	0	-0.33648	-0.01494
8413.55	0.94437	0.98048	0.98307			6.35068	0.47635	1.30935	0.17536			10.35	-2.13387	-3.97634	0.54469			8413.42	0.9581	0.9429	0.95186			6.35068	1.83899	0.73902	0.47635		10.35	-3.97634	0.54469	-7.16193			6.35068	2.52797	0.04561	1.99688	0.00894	0				6.35068	0.73902	0.03112	0	-0.60269	0.00809
8414.5	0.9338	0.98348	0.98565			6.38136	0.59293	1.25707	0.1997			10.4	-1.48596	-2.70046	3.59364			8414.43	0.96294	0.94794	0.95561			6.38136	1.95717	0.89862	0.59293		10.4	-2.70046	3.59364	-4.71582			6.38136	2.4521	0.04101	2.42631	-0.01785	0				6.38136	0.89862	0.03183	0	-0.87599	0.02662
8415.38	0.92356	0.98589	0.98456			6.41204	0.69932	1.13968	0.22012			10.45	-0.78931	-1.11836	6.88798			8415.21	0.96796	0.95246	0.95846			6.41204	2.02066	1.06277	0.69932		10.45	-1.11836	6.88798	-2.72182			6.41204	2.33675	0.03623	2.16002	-0.03242	0				6.41204	1.06277	0.03184	0	-1.04172	0.03166
8416.39	0.91374	0.98686	0.98727			6.44272	0.79183	0.96147	0.23649			10.5	0.92858	0.72173	9.49858			8416.29	0.97363	0.9592	0.96383			6.44272	2.02845	1.22314	0.79183		10.5	0.72173	9.49858	0.34186			6.44272	2.19135	0.03146	1.26526	-0.03078	0				6.44272	1.22314	0.03075	0	-0.9752	0.02209
8417.4	0.9068	0.98982	0.98561			6.4734	0.86704	0.72935	0.24871			10.55	1.97934	2.48542	12.046			8417.27	0.97909	0.96551	0.9686			6.4734	1.98533	1.37117	0.86704		10.55	2.48542	12.046	3.17294			6.4734	2.03075	0.02688	0.03448	-0.01672	0				6.4734	1.37117	0.02845	0	-0.60216	0.00436
8418.41	0.90086	0.9919	0.98596			6.50408	0.92202	0.45344	0.25662			10.6	3.02024	4.22843	14.5886			8418.35	0.98471	0.97249	0.97312			6.50408	1.90298	1.49853	0.92202		10.6	4.22843	14.5886	4.96213			6.50408	1.87711	0.02266	-1.09767	0.00107	0				6.50408	1.49853	0.02504	0	0.04465	-0.01185
8419.36	0.89659	0.99339	0.98653			6.53476	0.95457	0.16161	0.25998			10.65	4.57667	5.76522	15.7996			8419.26	0.9898	0.97935	0.97718			6.53476	1.80134	1.59758	0.95457		10.65	5.76522	15.7996	7.31685			6.53476	1.76084	0.01902	-1.70327	0.01372	0				6.53476	1.59758	0.02082	0	0.80588	-0.01906
8420.37	0.89435	0.9959	0.98983			6.56544	0.96343	0.24398	0.25844			10.7	4.4024	7.19985	15.4959			8420.24	0.99505	0.98483	0.98156			6.56544	1.70961	1.66191	0.96343		10.7	7.19985	15.4959	9.5448			6.56544	1.71689	0.01627	-1.52679	0.01625	0				6.56544	1.66191	0.01624	0	1.43437	-0.01555
8421.32	0.89415	0.99842	0.98641			6.59612	0.94848	0.58994	0.25158			10.75	5.06536	8.26202	13.3548			8421.22	1.00005	0.99164	0.98625			6.59612	1.66403	1.68681	0.94848		10.75	8.26202	13.3548	11.4092			6.59612	1.77234	0.01474	-0.60304	0.00918	0				6.59612	1.68681	0.01194	0	1.6868	-0.00547
8422.4	0.89638	0.99953	0.9914			6.6268	0.91098	0.95072	0.23898			10.8	4.93452	7.9031	8.37392			8422.27	1.00475	0.99812	0.99146			6.6268	1.69803	1.66978	0.91098		10.8	7.9031	8.37392	12.4831			6.6268	1.93196	0.01458	0.72731	-0.00264	0				6.6268	1.66978	0.00888	0	1.43304	0.00428
8423.38	0.90058	1.00322	0.99343			6.65748	0.85386	1.30638	0.22035			10.85	4.25345	6.80316	4.13605			8423.28	1.01007	1.00579	0.99661			6.65748	1.82662	1.61106	0.85386		10.85	6.80316	4.13605	11.9446			6.65748	2.17771	0.0155	1.92392	-0.01289	0				6.65748	1.61106	0.00817	0	0.73192	0.00816
8424.33	0.90642	1.00592	0.99068			6.68816	0.7822	1.64444	0.1958			10.9	3.08623	5.80861	0.53403			8424.36	1.01558	1.01406	1.00285			6.68816	2.03958	1.51437	0.7822		10.9	5.80861	0.53403	10.0287			6.68816	2.4816	0.01701	2.44554	-0.01685	0				6.68816	1.51437	0.0094	0	-0.16938	0.00479
8425.34	0.91427	1.00775	0.99221			6.71884	0.70394	1.95384	0.16621			10.95	1.3412	3.86597	-1.34631			8425.31	1.02032	1.02197	1.00882			6.71884	2.31088	1.38798	0.70394		10.95	3.86597	-1.34631	6.29256			6.71884	2.81674	0.01865	1.96955	-0.01308	0				6.71884	1.38798	0.01105	0	-0.92321	-0.00291
8426.39	0.92326	1.00965	1.00016			6.74952	0.63088	2.22453	0.13442			11	1.36017	2.99607	-1.68005			8426.33	1.02494	1.03078	1.01525			6.74952	2.61162	1.24662	0.63088		11	2.99607	-1.68005	2.96147			6.74952	3.16109	0.02013	0.54397	-0.00349	0				6.74952	1.24662	0.01221	0	-1.22588	-0.01001
8427.41	0.93249	1.01138	0.99899			6.7802	0.57903	2.44769	0.10814			11.05	-0.33656	1.28518	-0.58622			8427.27	1.02874	1.03819	1.02002			6.7802	2.91675	1.1143	0.57903		11.05	1.28518	-0.58622	0.05606			6.7802	3.49739	0.02131	-1.39681	0.00809	0				6.7802	1.1143	0.01257	0	-0.95634	-0.01256
8428.46	0.94125	1.01254	1.00118			6.81087	0.56504	2.61597	0.10361			11.1	0.36357	0.4426	0.39371			8428.36	1.03214	1.04604	1.0264			6.81087	3.20629	1.026	0.56504		11.1	0.4426	0.39371	-1.40672			6.81087	3.81208	0.02213	-3.17024	0.01764	0				6.81087	1.026	0.01207	0	-0.24335	-0.00968
8429.44	0.94828	1.01406	1.00013			6.84155	0.59699	2.72379	0.13181			11.15	1.23633	0.48534	1.11982			8429.37	1.03437	1.05275	1.03143			6.84155	3.46486	1.01948	0.59699		11.15	0.48534	1.11982	-1.31021			6.84155	4.09435	0.02259	-4.09289	0.02237	0				6.84155	1.01948	0.01082	0	0.57678	-0.00356
8430.59	0.95503	1.01405	0.99422			6.87223	0.66833	2.76761	0.18287			11.2	-1.59298	0.35564	0.47889			8430.42	1.03588	1.0577	1.035			6.87223	3.68084	1.1114	0.66833		11.2	0.35564	0.47889	-0.15175			6.87223	4.33562	0.0227	-3.74395	0.02129	0				6.87223	1.1114	0.00899	0	1.10053	0.00227
8431.57	0.95901	1.01306	0.99729			6.90291	0.76409	2.74604	0.24517			11.25	-0.81983	0.67038	-1.37625			8431.2	1.03583	1.06	1.03695			6.90291	3.84574	1.2845	0.76409		11.25	0.67038	-1.37625	0.38611			6.90291	4.52909	0.02248	-2.14011	0.01513	0				6.90291	1.2845	0.00682	0	1.03753	0.00512
8432.52	0.96138	1.01435	1.00015			6.93359	0.86963	2.66	0.31245			11.3	0.02648	0.08001	-4.97607			8432.49	1.03563	1.06143	1.03873			6.93359	3.95383	1.50584	0.86963		11.3	0.08001	-4.97607	0.45473			6.93359	4.66961	0.02196	0.25107	0.00581	0				6.93359	1.50584	0.00453	0	0.35028	0.0045
8433.4	0.96292	1.01319	0.99039			6.96427	0.97395	2.5127	0.38102			11.35	-1.80691	-1.11358	-7.49704			8433.27	1.03337	1.06038	1.03889			6.96427	4.0018	1.7458	0.97395		11.35	-1.11358	-7.49704	-0.07764			6.96427	4.75357	0.02112	2.66958	-0.00415	0				6.96427	1.7458	0.00235	0	-0.71287	0.002
8434.62	0.96485	1.00975	0.99049			6.99495	1.06938	2.30962	0.44817			11.4	-2.15076	-2.00749	-8.84895			8434.56	1.02946	1.05646	1.03638			6.99495	3.98854	1.98267	1.06938		11.4	-2.00749	-8.84895	-2.09098			6.99495	4.77885	0.01992	4.33391	-0.01223	0				6.99495	1.98267	0.000579082	0	-1.71142	-0.000136458
8435.57	0.96633	1.00821	0.99013			7.02563	1.15081	2.05859	0.51165			11.45	-4.14057	-4.31875	-9.4059			8435.54	1.02491	1.05123	1.03276			7.02563	3.91502	2.2011	1.15081		11.45	-4.31875	-9.4059	-4.64065			7.02563	4.74486	0.01831	4.72025	-0.01651	0				7.02563	2.2011	0.00123	0	-2.19594	-0.000493666
8436.62	0.96813	1.00475	0.98972			7.05631	1.215	1.77013	0.56952			11.5	-4.73638	-4.53604	-10.2179			8436.49	1.01989	1.04514	1.02836			7.05631	3.78407	2.3902	1.215		11.5	-4.53604	-10.2179	-6.24436			7.05631	4.65252	0.01625	3.74237	-0.01625	0				7.05631	2.3902	0.00222	0	-1.90212	0.000750189
8437.61	0.97001	1.00224	0.98941			7.08699	1.2602	1.4587	0.62016			11.55	-4.14685	-6.2439	-11.4184			8437.51	1.01481	1.03785	1.02314			7.08699	3.60023	2.54236	1.2602		11.55	-6.2439	-11.4184	-7.23257			7.08699	4.50428	0.01371	1.76596	-0.01224	0				7.08699	2.54236	0.00272	0	-0.87035	0.00226
8438.62	0.97228	0.99835	0.98802			7.11767	1.28586	1.14669	0.66226			11.6	-2.75498	-7.33586	-11.698			8438.53	1.00868	1.02978	1.01856			7.11767	3.36961	2.65262	1.28586		11.6	-7.33586	-11.698	-8.47942			7.11767	4.30406	0.01067	-0.54216	-0.00659	0				7.11767	2.65262	0.00272	0	0.56202	0.00272
8439.34	0.9741	0.99565	0.98372			7.14835	1.29246	0.87592	0.69487			11.65	-4.31432	-6.77972	-10.6795			8439.27	1.00241	1.0243	1.0147			7.14835	3.09965	2.71824	1.29246		11.65	-6.77972	-10.6795	-8.89192			7.14835	4.05719	0.0072	-2.46422	-0.00203	0				7.14835	2.71824	0.00227	0	1.89284	0.0018
8440.56	0.97922	0.9929	0.98956			7.17903	1.28135	0.7285	0.7174			11.7	-4.15292	-6.89385	-8.23307			8440.29	0.99662	1.01578	1.00902			7.17903	2.79892	2.73845	1.28135		11.7	-6.89385	-8.23307	-9.20375			7.17903	3.77027	0.00364	-3.48056	-0.000617828	0				7.17903	2.73845	0.00145	0	2.65429	0.000401512
8441.61	0.98573	0.9909	0.99119			7.20971	1.25455	0.78867	0.72961			11.75	-2.7289	-5.86882	-5.70386			8441.48	0.99103	1.00591	1.00049			7.20971	2.47689	2.71424	1.25455		11.75	-5.86882	-5.70386	-9.36507			7.20971	3.45098	0.00296	-3.42382	-0.00268	0				7.20971	2.71424	0.000336123	0	2.59369	-0.000168537
8442.53	0.99254	0.98874	0.98966			7.24039	1.21465	1.01409	0.73165			11.8	0.32497	-3.29866	-2.16733			8442.43	0.98521	0.99771	0.9953			7.24039	2.14372	2.64808	1.21465		11.8	-3.29866	-2.16733	-7.41685			7.24039	3.10784	0.00683	-2.48954	-0.00639	0				7.24039	2.64808	0.001	0	1.7616	0.000741613
8443.38	0.99919	0.9856	0.97785			7.27107	1.1646	1.30756	0.72395			11.85	5.33907	-1.41977	1.83609			8443.49	0.98005	0.98959	0.9901			7.27107	1.81003	2.54372	1.1646		11.85	-1.41977	1.83609	-4.93694			7.27107	2.74996	0.01141	-1.11524	-0.00854	0				7.27107	2.54372	0.00247	0	0.47522	0.00247
8444.53	1.01023	0.98125	0.9852			7.30175	1.10752	1.61306	0.70727			11.9	1.89345	-0.62115	6.67468			8444.4	0.97508	0.98226	0.98525			7.30175	1.48684	2.406	1.10752		11.9	-0.62115	6.67468	-3.24995			7.30175	2.38668	0.01601	0.20972	-0.00609	0				7.30175	2.406	0.00403	0	-0.81973	0.00335
8445.42	1.01887	0.97868	0.98098			7.33243	1.04655	1.90322	0.68256			11.95	1.06312	1.83656	11.3204			8445.39	0.97086	0.97639	0.98068			7.33243	1.18568	2.24057	1.04655		11.95	1.83656	11.3204	0.25171			7.33243	2.02733	0.02036	1.121	0.00197	0				7.33243	2.24057	0.00564	0	-1.72439	0.00188
8446.34	1.02845	0.97595	0.97766			7.36311	0.9846	2.16226	0.65098			12	3.16692	3.30374	14.8661			8446.14	0.96678	0.97259	0.97822			7.36311	0.91908	2.05369	0.9846		12	3.30374	14.8661	3.3415			7.36311	1.68085	0.02425	1.4773	0.0137	0				7.36311	2.05369	0.00725	0	-2.02476	-0.00214
8447.25	1.03601	0.97299	0.9776			7.39379	0.9241	2.37943	0.61379			12.05	7.19663	4.76349	16.1114			8447.29	0.96329	0.96669	0.97394			7.39379	0.70147	1.8521	0.9241		12.05	4.76349	16.1114	7.43284			7.39379	1.35564	0.02748	1.35526	0.02467	0				7.39379	1.8521	0.00883	0	-1.74065	-0.0071
8448.34	1.0418	0.97067	0.98054			7.42447	0.86679	2.54679	0.57229			12.1	5.15352	5.95072	14.931			8448.31	0.95971	0.96231	0.97082			7.42447	0.54887	1.64279	0.86679		12.1	5.95072	14.931	10.9124			7.42447	1.05928	0.02988	0.96342	0.02982	0				7.42447	1.64279	0.01031	0	-1.07756	-0.01031
8449.3	1.04535	0.96966	0.97848			7.45515	0.81354	2.65856	0.52782			12.15	4.7418	6.95464	11.7128			8449.23	0.95589	0.95731	0.96742			7.45515	0.47074	1.43297	0.81354		12.15	6.95464	11.7128	12.6111			7.45515	0.79852	0.03132	0.52698	0.02594	0				7.45515	1.43297	0.01162	0	-0.31548	-0.00951
8450.28	1.04668	0.96764	0.97626			7.48583	0.76427	2.71104	0.48164			12.2	3.37734	7.86015	5.85788			8450.08	0.95186	0.95198	0.96432			7.48583	0.45291	1.22995	0.76427		12.2	7.86015	5.85788	12.8513			7.48583	0.57934	0.03171	0.19774	0.0135	0				7.48583	1.22995	0.01267	0	0.30878	-0.00429
8451.31	1.04577	0.96451	0.97926			7.51651	0.71799	2.70278	0.43494			12.25	-0.46448	6.13168	2.63339			8451.31	0.94787	0.94328	0.95802			7.51651	0.46056	1.04116	0.71799		12.25	6.13168	2.63339	10.8397			7.51651	0.40714	0.03104	0.0216	-0.00328	0				7.51651	1.04116	0.01337	0	0.67553	0.00343
8452.33	1.04283	0.96164	0.9728			7.54719	0.67306	2.6348	0.38877			12.3	0.30757	4.51715	0.21568			8452.09	0.94278	0.93796	0.95375			7.54719	0.46326	0.87404	0.67306		12.3	4.51715	0.21568	7.14235			7.54719	0.2864	0.02933	-0.03727	-0.01804	0				7.54719	0.87404	0.01362	0	0.78978	0.0103
8453.11	1.03952	0.95935	0.9719			7.57787	0.62749	2.51083	0.34406			12.35	0.37296	2.13663	-1.08255			8453.32	0.93886	0.92812	0.94666			7.57787	0.44473	0.73561	0.62749		12.35	2.13663	-1.08255	4.4107			7.57787	0.21655	0.02672	-0.04305	-0.02522	0				7.57787	0.73561	0.01336	0	0.73444	0.01326
8454.37	1.03185	0.95779	0.96965			7.60854	0.57928	2.33743	0.30158			12.4	2.10777	0.19634	-1.56901			8454.27	0.93476	0.92083	0.94101			7.60854	0.39922	0.63116	0.57928		12.4	0.19634	-1.56901	1.28722			7.60854	0.18404	0.02337	-0.04133	-0.0226	0				7.60854	0.63116	0.01253	0	0.6039	0.01123
8455.29	1.02477	0.95626	0.97098			7.63922	0.52673	2.12422	0.26192			12.45	-0.98621	-0.33822	-2.29869			8455.23	0.93133	0.91483	0.93637			7.63922	0.32772	0.56162	0.52673		12.45	-0.33822	-2.29869	-0.0102			7.63922	0.16781	0.01957	-0.04282	-0.01235	0				7.63922	0.56162	0.01112	0	0.45554	0.00568
8456.38	1.01464	0.95472	0.96507			7.6699	0.46861	1.88395	0.22556			12.5	-0.96691	-0.13692	-1.95342			8456.28	0.92932	0.90689	0.93143			7.6699	0.23851	0.52121	0.46861		12.5	-0.13692	-1.95342	-1.04131			7.6699	0.16086	0.01569	-0.03914	8.65244e-05	0				7.6699	0.52121	0.00913	0	0.29981	-0.000263973
8457.37	1.00455	0.95489	0.96933			7.70058	0.4043	1.63284	0.19291			12.55	-1.46053	-1.01293	-2.16005			8457.31	0.92778	0.90358	0.92794			7.70058	0.16151	0.49837	0.4043		12.55	-1.01293	-2.16005	-1.23168			7.70058	0.17917	0.01225	-0.03195	0.00869	0				7.70058	0.49837	0.00663	0	0.1244	-0.0036
8458.39	0.99245	0.95529	0.96431			7.73126	0.33376	1.39106	0.16444			12.6	-0.33854	-0.62362	-2.32491			8458.33	0.92645	0.90037	0.92534			7.73126	0.18128	0.48017	0.33376		12.6	-0.62362	-2.32491	-1.67488			7.73126	0.24127	0.00995	-0.05004	0.00986	0				7.73126	0.48017	0.00372	0	-0.07054	-0.00324
8459.45	0.98054	0.95398	0.97061			7.76194	0.25749	1.18297	0.14092			12.65	-0.43483	-1.26961	-2.70031			8459.42	0.92645	0.89927	0.92348			7.76194	0.30288	0.45619	0.25749		12.65	-1.26961	-2.70031	-1.21978			7.76194	0.34486	0.00932	-0.13863	0.00406	0				7.76194	0.45619	0.000855494	0	-0.25259	-0.000562182
8460.54	0.9688	0.95385	0.97152			7.79262	0.17648	1.03475	0.1237			12.7	-2.13437	-1.28927	-3.0485			8460.44	0.92719	0.89975	0.9231			7.79262	0.4602	0.41976	0.17648		12.7	-1.28927	-3.0485	-1.79098			7.79262	0.47903	0.01002	-0.32459	-0.0046	0				7.79262	0.41976	0.00318	0	-0.36662	0.00147
8461.46	0.9577	0.95522	0.97117			7.8233	0.09206	0.96466	0.11467			12.75	-2.27505	-1.06822	-3.85385			8461.47	0.92891	0.90176	0.92395			7.8233	0.62896	0.36755	0.09206		12.75	-1.06822	-3.85385	-2.96951			7.8233	0.63485	0.0111	-0.5792	-0.0107	0				7.8233	0.36755	0.00661	0	-0.36755	0.000217799
8462.49	0.94706	0.95704	0.97176			7.85398	0.00582	0.96864	0.11554			12.8	-2.70708	-1.75326	-5.56114			8462.25	0.9312	0.90421	0.92502			7.85398	0.79953	0.29894	0.00582		12.8	-1.75326	-5.56114	-2.19809			7.85398	0.80548	0.01188	-0.80521	-0.0105	0				7.85398	0.29894	0.00997	0	-0.25476	-0.00481
8463.55	0.93694	0.95938	0.97039			7.88466	0.08061	1.0205	0.12639			12.85	-2.48685	-2.67949	-6.61185			8463.41	0.93462	0.90902	0.92832			7.88466	0.96592	0.21588	0.08061		12.85	-2.67949	-6.61185	-2.91957			7.88466	0.98519	0.01209	-0.86396	-0.00404	0				7.88466	0.21588	0.01306	0	-0.08444	-0.0114
8464.5	0.92888	0.9633	0.97575			7.91534	0.16546	1.08992	0.14554			12.9	-3.58492	-3.46622	-6.79466			8464.47	0.93852	0.91442	0.93187			7.91534	1.12368	0.12631	0.16546		12.9	-3.46622	-6.79466	-3.79171			7.91534	1.16878	0.01181	-0.63728	0.00491	0				7.91534	0.12631	0.01576	0	0.05155	-0.01573
8465.66	0.92285	0.96554	0.96935			7.94602	0.2471	1.15594	0.17071			12.95	-3.67	-3.68892	-6.65792			8465.5	0.94251	0.92029	0.93572			7.94602	1.2693	0.08099	0.2471		12.95	-3.68892	-6.65792	-4.90294			7.94602	1.3515	0.01144	-0.09703	0.01088	0				7.94602	0.08099	0.01795	0	0.072	-0.01443
8466.58	0.92088	0.96876	0.97128			7.9767	0.32401	1.20915	0.1999			13	-3.55017	-3.73858	-6.1172			8466.45	0.94698	0.92634	0.9406			7.9767	1.40004	0.16182	0.32401		13	-3.73858	-6.1172	-6.26049			7.9767	1.5289	0.01166	0.65311	0.0098	0				7.9767	0.16182	0.01955	0	-0.0461	-0.00674
8467.54	0.92176	0.97184	0.96551			8.00738	0.39485	1.2493	0.23154			13.05	-4.39659	-3.63692	-4.83046			8467.55	0.95136	0.93332	0.94629			8.00738	1.51383	0.28303	0.39485		13.05	-3.63692	-4.83046	-6.26			8.00738	1.6969	0.01307	1.39061	0.00139	0				8.00738	0.28303	0.02051	0	-0.24594	0.00482
8468.6	0.92689	0.97428	0.97552			8.03806	0.45849	1.28248	0.26435			13.1	-2.2663	-3.02342	-3.53721			8468.54	0.95569	0.94053	0.95121			8.03806	1.6092	0.41279	0.45849		13.1	-3.02342	-3.53721	-5.84193			8.03806	1.85174	0.01575	1.84476	-0.01036	0				8.03806	0.41279	0.02084	0	-0.41019	0.01543
8469.56	0.93407	0.97725	0.97305			8.06874	0.51398	1.3181	0.29723			13.15	-0.57746	-2.32647	-2.52232			8469.5	0.95991	0.94696	0.95644			8.06874	1.68523	0.54378	0.51398		13.15	-2.32647	-2.52232	-4.73539			8.06874	1.99007	0.01923	1.80099	-0.01912	0				8.06874	0.54378	0.02055	0	-0.4154	0.02037
8470.62	0.94488	0.97944	0.97456			8.09942	0.56061	1.3657	0.32914			13.2	1.32756	-1.3693	-0.77151			8470.52	0.96388	0.95351	0.96138			8.09942	1.74153	0.67183	0.56061		13.2	-1.3693	-0.77151	-3.89002			8.09942	2.10891	0.02299	1.19598	-0.0194	0				8.09942	0.67183	0.01971	0	-0.19672	0.0174
8471.61	0.95734	0.9806	0.97684			8.1301	0.59783	1.43166	0.35915			13.25	3.23258	-0.75178	1.53465			8471.48	0.96725	0.95891	0.96551			8.1301	1.77814	0.79373	0.59783		13.25	-0.75178	1.53465	-2.49805			8.1301	2.20579	0.02656	0.16153	-0.00957	0				8.1301	0.79373	0.01843	0	0.20936	0.00798
8472.57	0.97067	0.98371	0.97494			8.16078	0.62529	1.51723	0.3864			13.3	2.15559	0.728	3.50784			8472.44	0.97014	0.96393	0.96935			8.16078	1.79556	0.90685	0.62529		13.3	0.728	3.50784	-1.15601			8.16078	2.27868	0.02957	-1.0059	0.00705	0				8.16078	0.90685	0.01685	0	0.66713	-0.00346
8473.49	0.98457	0.98607	0.98213			8.19146	0.64286	1.6185	0.41015			13.35	4.98242	1.2999	5.64171			8473.43	0.97268	0.96803	0.97269			8.19146	1.79469	1.00906	0.64286		13.35	1.2999	5.64171	0.13261			8.19146	2.32609	0.03176	-1.94227	0.02353	0				8.19146	1.00906	0.01512	0	0.99145	-0.01171
8474.45	0.99832	0.98829	0.97863			8.22214	0.65059	1.72817	0.42975			13.4	0.60564	0.84616	5.84276			8474.25	0.97454	0.9701	0.97467			8.22214	1.77683	1.09874	0.65059		13.4	0.84616	5.84276	2.22235			8.22214	2.3471	0.03294	-2.34398	0.03256	0				8.22214	1.09874	0.0134	0	1.02505	-0.0134
8475.44	1.01058	0.99048	0.98521			8.25282	0.64876	1.8377	0.44472			13.45	2.32429	1.01609	6.10696			8475.38	0.97646	0.9721	0.97678			8.25282	1.74362	1.17476	0.64876		13.45	1.01609	6.10696	3.8798			8.25282	2.34133	0.03301	-2.07738	0.02999	0				8.25282	1.17476	0.01188	0	0.70942	-0.00855
8476.3	1.01943	0.99126	0.98618			8.2835	0.63789	1.93909	0.4547			13.5	3.75617	2.12794	6.05317			8476.27	0.97745	0.97272	0.97805			8.2835	1.69702	1.23647	0.63789		13.5	2.12794	6.05317	4.47261			8.2835	2.30899	0.03197	-1.22736	0.01683	0				8.2835	1.23647	0.01066	0	0.11772	-0.000336064
8477.33	1.02926	0.99141	0.98555			8.31418	0.61881	2.0258	0.45952			13.55	2.80129	3.17415	6.14315			8477.26	0.97892	0.97249	0.97814			8.31418	1.63922	1.28365	0.61881		13.55	3.17415	6.14315	5.65833			8.31418	2.25086	0.02991	-0.06649	-0.00116	0				8.31418	1.28365	0.00978	0	-0.56598	0.00671
8478.15	1.03507	0.99166	0.98658			8.34486	0.59263	2.09313	0.45918			13.6	-0.42088	3.01176	5.16556			8478.29	0.98034	0.97174	0.97804			8.34486	1.57256	1.31651	0.59263		13.6	3.01176	5.16556	5.06672			8.34486	2.16827	0.02699	1.04231	-0.01628	0				8.34486	1.31651	0.00916	0	-1.11307	0.00916
8479.32	1.03915	0.99292	0.98355			8.37554	0.5608	2.13817	0.45382			13.65	2.15686	3.28546	3.99836			8479.05	0.98165	0.97089	0.97809			8.37554	1.49939	1.33555	0.5608		13.65	3.28546	3.99836	4.83135			8.37554	2.0631	0.02346	1.77176	-0.02249	0				8.37554	1.33555	0.00866	0	-1.33542	0.00636
8480.31	1.03973	0.99479	0.98609			8.40621	0.52505	2.15948	0.44382			13.7	1.52211	2.45412	3.03183			8480.14	0.98293	0.96998	0.97751			8.40621	1.42193	1.34158	0.52505		13.7	2.45412	3.03183	4.50562			8.40621	1.9377	0.01966	1.93767	-0.01819	0				8.40621	1.34158	0.00812	0	-1.15463	0.0005197
8481.37	1.03737	0.99551	0.99185			8.43689	0.4874	2.1568	0.42967			13.75	0.20352	3.56698	2.0796			8481.24	0.98501	0.96974	0.9772			8.43689	1.34207	1.33562	0.4874		13.75	3.56698	2.0796	3.70788			8.43689	1.79484	0.01605	1.54997	-0.00678	0				8.43689	1.33562	0.00743	0	-0.6288	-0.00475
8482.3	1.03423	0.99625	0.99285			8.46757	0.45006	2.13072	0.41208			13.8	-0.16839	1.74193	1.46572			8482.27	0.98807	0.97087	0.97815			8.46757	1.26126	1.3188	0.45006		13.8	1.74193	1.46572	2.12283			8.46757	1.6377	0.01324	0.79299	0.00523	0				8.46757	1.3188	0.00658	0	0.07142	-0.00654
8483.33	1.02875	0.99842	0.99164			8.49825	0.41521	2.08251	0.39187			13.85	-0.28383	1.52322	0.99741			8483.3	0.9922	0.97461	0.98003			8.49825	1.18033	1.29235	0.41521		13.85	1.52322	0.99741	1.04172			8.49825	1.46978	0.01191	-0.05273	0.01159	0				8.49825	1.29235	0.00565	0	0.72579	-0.00425
8485.46	1.01691	1.00474	0.99215			8.52893	0.38484	2.01417	0.37003			13.9	-1.46305	0.96817	0.54617			8485.36	1.00297	0.98631	0.98822			8.52893	1.0995	1.25748	0.38484		13.9	0.96817	0.54617	1.54374			8.52893	1.29488	0.01225	-0.71422	0.00935	0				8.52893	1.25748	0.00484	0	1.14047	0.000268649
8487.45	1.00794	1.01006	0.99819			8.55961	0.36031	1.92859	0.34765			13.95	-0.31755	-0.15633	-0.3986			8487.45	1.0157	1.00542	1.00151			8.55961	1.01836	1.2154	0.36031		13.95	-0.15633	-0.3986	0.33468			8.55961	1.11715	0.01369	-1.01674	0.000205597	0				8.55961	1.2154	0.0045	0	1.20906	0.00392
8489.51	1.00425	1.01701	0.99941			8.59029	0.34205	1.8299	0.32586			14	-1.31642	-0.06589	-1.72598			8489.41	1.02828	1.02747	1.01714			8.59029	0.93608	1.16719	0.34205		14	-0.06589	-1.72598	0.03057			8.59029	0.9412	0.01545	-0.93072	-0.01059	0				8.59029	1.16719	0.00486	0	0.93878	0.00427
8491.57	1.00712	1.02137	1.00024			8.62097	0.32944	1.72397	0.30579			14.05	-2.4412	-0.54018	-1.52185			8491.44	1.03946	1.04879	1.03239			8.62097	0.85161	1.11384	0.32944		14.05	-0.54018	-1.52185	-0.71864			8.62097	0.77244	0.01706	-0.56324	-0.01697	0				8.62097	1.11384	0.00577	0	0.43711	0.00095945
8493.64	1.01425	1.0264	1.0092			8.65165	0.32089	1.61869	0.28841			14.1	-0.61026	-1.4151	-1.91318			8493.47	1.04722	1.06533	1.04462			8.65165	0.76393	1.05616	0.32089		14.1	-1.4151	-1.91318	-0.69309			8.65165	0.61791	0.01829	-0.10294	-0.01525	0				8.65165	1.05616	0.0069	0	-0.13174	-0.00408
8495.7	1.02271	1.02714	1.00811			8.68233	0.31437	1.52384	0.27444			14.15	-1.82423	-2.39967	-2.21132			8495.57	1.0519	1.07664	1.05301			8.68233	0.67232	0.99482	0.31437		14.15	-2.39967	-2.21132	-2.22227			8.68233	0.48791	0.0191	0.2573	-0.00587	0				8.68233	0.99482	0.00797	0	-0.60259	-0.0078
8497.7	1.03118	1.02731	1.00889			8.71301	0.30782	1.45009	0.26414			14.2	-1.38649	-1.94887	-3.76484			8497.6	1.05288	1.08294	1.05779			8.71301	0.57661	0.93029	0.30782		14.2	-1.94887	-3.76484	-2.90592			8.71301	0.39781	0.01952	0.39057	0.00682	0				8.71301	0.93029	0.00882	0	-0.85796	-0.00782
8499.76	1.03964	1.02601	1.00808			8.74369	0.2995	1.40652	0.25731			14.25	-4.60948	-2.61996	-4.03706			8499.59	1.05158	1.08587	1.05977			8.74369	0.47738	0.86288	0.2995		14.25	-2.61996	-4.03706	-3.37628			8.74369	0.36372	0.01964	0.27513	0.0168	0				8.74369	0.86288	0.00935	0	-0.85622	-0.00383
8501.66	1.04546	1.0256	1.00556			8.77437	0.28815	1.39741	0.25326									8501.63	1.04814	1.08553	1.06043			8.77437	0.37627	0.79275	0.28815								8.77437	0.38493	0.01956	-0.00827	0.0194	0				8.77437	0.79275	0.00952	0	-0.63398	0.00226
8503.69	1.04842	1.02386	1.00788			8.80505	0.27298	1.41984	0.25102									8503.59	1.0425	1.08143	1.05818			8.80505	0.27689	0.71994	0.27298								8.80505	0.43931	0.01934	-0.31619	0.01349	0				8.80505	0.71994	0.00933	0	-0.28556	0.00733
8505.62	1.0481	1.01901	1.0051			8.83573	0.25361	1.46424	0.24948									8505.56	1.03463	1.0729	1.05154			8.83573	0.18807	0.64444	0.25361								8.83573	0.50402	0.01901	-0.50269	0.00194	0				8.83573	0.64444	0.00883	0	0.07155	0.00883
8507.56	1.04461	1.01463	1.00231			8.86641	0.22993	1.51734	0.24761									8507.42	1.02362	1.06008	1.04351			8.86641	0.13596	0.5662	0.22993								8.86641	0.56538	0.01855	-0.47696	-0.00989	0				8.86641	0.5662	0.00808	0	0.33429	0.00615
8509.35	1.03866	1.00858	1.00623			8.89709	0.20205	1.56557	0.24452									8509.39	1.01131	1.04313	1.03177			8.89709	0.15843	0.48524	0.20205								8.89709	0.61649	0.01789	-0.2376	-0.01682	0				8.89709	0.48524	0.00721	0	0.44378	0.000949165
8511.35	1.02874	1.00176	0.99814			8.92777	0.17025	1.59736	0.23954									8511.36	0.99744	1.02337	1.01683			8.92777	0.22944	0.40171	0.17025								8.92777	0.65414	0.01699	0.12793	-0.01621	0				8.92777	0.40171	0.00636	0	0.39923	-0.00385
8513.39	1.01567	0.99139	1.00307			8.95845	0.13497	1.60431	0.23221									8513.36	0.98233	1.00011	1.0008			8.95845	0.31178	0.31592	0.13497								8.95845	0.67728	0.01579	0.47805	-0.00909	0				8.95845	0.31592	0.00571	0	0.25212	-0.00569
8515.53	0.9985	0.98267	0.99862			8.98913	0.09699	1.58154	0.2223									8515.4	0.96752	0.9755	0.98201			8.98913	0.39256	0.22849	0.09699								8.98913	0.6863	0.01429	0.67279	0.000631737	0				8.98913	0.22849	0.00539	0	0.08306	-0.00375
8517.54	0.98098	0.97511	0.99883			9.01981	0.05828	1.52777	0.20971									8517.48	0.95461	0.95038	0.96306			9.01981	0.46749	0.14049	0.05828								9.01981	0.68281	0.01253	0.62959	0.00824	0				9.01981	0.14049	0.00546	0	-0.03118	0.000632296
8519.55	0.96239	0.97143	0.99296			9.05049	0.0303	1.44522	0.19451									8519.45	0.94486	0.92894	0.94658			9.05049	0.53507	0.05554	0.0303								9.05049	0.66959	0.01064	0.35795	0.01052	0				9.05049	0.05554	0.00582	0	-0.04835	0.00478
8521.66	0.9432	0.96515	0.99136			9.08117	0.05001	1.33948	0.17692									8521.56	0.9394	0.91206	0.93324			9.08117	0.5951	0.0474	0.05001								9.08117	0.65059	0.00882	-0.0412	0.00716	0				9.08117	0.0474	0.00632	0	0.02254	0.00621
8523.7	0.92714	0.96337	0.98923			9.11185	0.09154	1.21932	0.15729									8523.67	0.938	0.90281	0.9255			9.11185	0.64821	0.12792	0.09154								9.11185	0.63088	0.00743	-0.41232	0.000644181	0				9.11185	0.12792	0.00681	0	0.12631	0.00401
8525.68	0.91573	0.96248	0.98731			9.14253	0.13561	1.09639	0.13615									8525.61	0.94043	0.90244	0.92433			9.14253	0.6955	0.20894	0.13561								9.14253	0.61631	0.0069	-0.60552	-0.00521	0				9.14253	0.20894	0.00723	0	0.18727	-0.000679755
8527.76	0.9092	0.96666	0.9898			9.17321	0.17865	0.98438	0.11432									8527.63	0.94651	0.90869	0.92824			9.17321	0.73831	0.28543	0.17865								9.17321	0.61265	0.00738	-0.53716	-0.00722	0				9.17321	0.28543	0.0075	0	0.14578	-0.00537
8529.74	0.90976	0.97169	0.9917			9.20388	0.21879	0.89692	0.09315									8529.6	0.95472	0.91993	0.93667			9.20388	0.77791	0.35561	0.21879								9.20388	0.62417	0.0085	-0.22671	-0.0044	0				9.20388	0.35561	0.00762	0	-0.01009	-0.00759
8531.61	0.91613	0.97651	0.98686			9.23456	0.25446	0.84336	0.07514									8531.72	0.96401	0.9352	0.94756			9.23456	0.81525	0.41815	0.25446								9.23456	0.65235	0.00981	0.20623	0.00176	0				9.23456	0.41815	0.00756	0	-0.233	-0.00622
8533.83	0.93075	0.98054	0.99572			9.26524	0.28425	0.82393	0.06458									8533.73	0.97257	0.95057	0.95942			9.26524	0.85082	0.47204	0.28425								9.26524	0.69557	0.01096	0.5855	0.00815	0				9.26524	0.47204	0.00732	0	-0.43196	-0.00205
8535.74	0.94695	0.98555	0.99453			9.29592	0.30691	0.82875	0.06594									8535.65	0.98004	0.9643	0.97039			9.29592	0.88455	0.5166	0.30691								9.29592	0.75	0.01178	0.74705	0.0117	0				9.29592	0.5166	0.00692	0	-0.51049	0.0027
8537.52	0.96436	0.98864	0.99838			9.3266	0.3214	0.84262	0.07848									8537.63	0.98632	0.97696	0.98075			9.3266	0.91588	0.55155	0.3214								9.3266	0.81092	0.01216	0.60572	0.01082	0				9.3266	0.55155	0.00635	0	-0.41151	0.00565
8539.57	0.98404	0.99089	0.99851			9.35728	0.327	0.85103	0.09732									8539.57	0.99158	0.98722	0.98828			9.35728	0.94386	0.57704	0.327								9.35728	0.87379	0.01205	0.19331	0.00607	0				9.35728	0.57704	0.00567	0	-0.1486	0.00551
8541.48	1.00053	0.99304	0.99255			9.38796	0.3233	0.84334	0.11853									8541.49	0.99536	0.99445	0.99402			9.38796	0.96737	0.59368	0.3233								9.38796	0.93475	0.01148	-0.34875	-0.000348939	0				9.38796	0.59368	0.00493	0	0.19202	0.00271
8543.54	1.01568	0.99517	0.9952			9.41864	0.31031	0.81339	0.13994									8543.47	0.99838	0.99894	0.99813			9.41864	0.98532	0.60251	0.31031								9.41864	0.99079	0.01047	-0.82059	-0.00572	0				9.41864	0.60251	0.00425	0	0.48237	-0.00097141
8545.52	1.02714	0.99851	0.99617			9.44932	0.28845	0.75895	0.16034									8545.49	0.99973	1.0009	1.00024			9.44932	0.99674	0.60502	0.28845								9.44932	1.03975	0.00909	-1.03969	-0.00817	0				9.44932	0.60502	0.00379	0	0.60467	-0.00341
8547.58	1.03549	0.999	0.99796			9.48	0.2586	0.68092	0.17909									8547.51	1.00015	1.00092	1.00101			9.48	1.00095	0.60299	0.2586								9.48	1.08017	0.00742	-0.91139	-0.0074	0				9.48	0.60299	0.00372	0	0.50259	-0.00332
8549.49	1.03988	0.99897	0.99626			9.51068	0.22211	0.58259	0.19582									8549.57	1.00006	0.9998	1.0003			9.51068	0.99756	0.59842	0.22211								9.51068	1.11122	0.00554	-0.46628	-0.00462	0				9.51068	0.59842	0.00404	0	0.20868	-0.000877
8551.58	1.04155	0.99877	1.0009			9.54136	0.18091	0.46915	0.21045									8551.56	0.9998	0.99814	0.99919			9.54136	0.98649	0.59332	0.18091								9.54136	1.13254	0.00356	0.15032	-0.00174	0				9.54136	0.59332	0.00458	0	-0.16514	0.00248
8553.71	1.04066	0.99988	0.9956			9.57204	0.13787	0.3475	0.22303									8553.61	0.99831	0.99614	0.99779			9.57204	0.9679	0.58946	0.13787								9.57204	1.14409	0.00161	0.73226	-0.000305446	0				9.57204	0.58946	0.00513	0	-0.47159	0.00492
8555.81	1.03813	0.99875	0.99195			9.60272	0.09813	0.22782	0.23378									8555.74	0.99683	0.99332	0.99541			9.60272	0.94214	0.58813	0.09813								9.60272	1.14607	0.000770178	1.08804	-0.000768107	0				9.60272	0.58813	0.00555	0	-0.58812	0.00519
8557.76	1.03509	0.99876	1.00241			9.6334	0.07308	0.13472	0.24299									8557.7	0.99562	0.9898	0.99334			9.6334	0.9097	0.58993	0.07308								9.6334	1.13879	0.00238	1.10829	-0.00238	0				9.6334	0.58993	0.00575	0	-0.46763	0.00323
8559.72	1.0319	0.99918	1.00407			9.66408	0.07813	0.13509	0.25097									8559.73	0.99542	0.98603	0.99042			9.66408	0.87113	0.59473	0.07813								9.66408	1.12266	0.00399	0.79987	-0.0037	0				9.66408	0.59473	0.00568	0	-0.15798	0.000102992
8561.71	1.02816	0.99881	0.99821			9.69476	0.10545	0.21533	0.25797									8561.75	0.99571	0.98314	0.98829			9.69476	0.82709	0.6017	0.10545								9.69476	1.0981	0.00539	0.27575	-0.00346	0				9.69476	0.6017	0.00533	0	0.21807	-0.00271
8563.81	1.02409	1.00277	1.00152			9.72544	0.13784	0.30669	0.26411									8563.61	0.99697	0.98297	0.98847			9.72544	0.77838	0.60954	0.13784								9.72544	1.06564	0.00653	-0.29216	-0.00119	0				9.72544	0.60954	0.00471	0	0.51344	-0.00411
8565.81	1.02065	1.00441	1.00307			9.75612	0.16736	0.39035	0.26935									8565.74	1.00019	0.98697	0.99156			9.75612	0.72606	0.61671	0.16736								9.75612	1.0259	0.00741	-0.73625	0.00246	0				9.75612	0.61671	0.00387	0	0.61591	-0.00387
8567.77	1.0179	1.00496	0.99916			9.7868	0.19072	0.46212	0.27346									8567.7	1.00467	0.99466	0.99687			9.7868	0.67165	0.62167	0.19072								9.7868	0.9797	0.00801	-0.94732	0.0061	0				9.7868	0.62167	0.00289	0	0.49101	-0.00262
8569.66	1.01615	1.00845	0.99973			9.81748	0.20632	0.52164	0.27608									8569.56	1.00953	1.00458	1.00441			9.81748	0.61729	0.62306	0.20632								9.81748	0.92809	0.00836	-0.9008	0.00823	0				9.81748	0.62306	0.00188	0	0.19164	-0.00137
8571.59	1.01496	1.01093	1.0051			9.84816	0.21344	0.5701	0.27672									8571.52	1.01473	1.01598	1.01223			9.84816	0.56596	0.61982	0.21344								9.84816	0.87245	0.00847	-0.64963	0.00793	0				9.84816	0.61982	0.0011	0	-0.16773	-0.000815254
8573.48	1.01366	1.01406	1.00232			9.87884	0.21192	0.60937	0.2749									8573.38	1.01897	1.02639	1.0199			9.87884	0.52154	0.61124	0.21192								9.87884	0.81449	0.00837	-0.29219	0.00523	0				9.87884	0.61124	0.00109	0	-0.45907	-0.00104
8575.55	1.0116	1.01659	1.00198			9.90952	0.20212	0.6414	0.27016									8575.48	1.0229	1.0362	1.02728			9.90952	0.48832	0.59704	0.20212								9.90952	0.75617	0.0081	0.06793	0.00108	0				9.90952	0.59704	0.00164	0	-0.58974	-0.00156
8577.58	1.00882	1.01819	1.0074			9.9402	0.18483	0.6678	0.26218									8577.55	1.02566	1.04394	1.0324			9.9402	0.46999	0.5773	0.18483								9.9402	0.69964	0.00768	0.35352	-0.00306	0				9.9402	0.5773	0.00215	0	-0.53247	-0.00171
8579.62	1.0057	1.01731	1.00609			9.97088	0.16118	0.68959	0.25078									8579.59	1.02725	1.04957	1.03711			9.97088	0.46792	0.55251	0.16118								9.97088	0.64694	0.00716	0.52708	-0.00585	0				9.97088	0.55251	0.00243	0	-0.32666	-0.00115
8581.55	1.00269	1.01695	1.00572															8581.59	1.02752	1.05285	1.03929
8583.66	0.99972	1.0171	1.0098															8583.59	1.02666	1.05419	1.04025
8585.66	0.99804	1.01457	1.0084															8585.56	1.02456	1.05322	1.03928
8587.77	0.99752	1.0129	1.00241															8587.71	1.02126	1.04906	1.03646
8589.82	0.99831	1.01005	1.00887															8589.72	1.01696	1.04253	1.03144
8591.86	0.99965	1.00684	1.00527															8591.83	1.01131	1.03315	1.02489
8593.87	1.00049	1.00239	1.00037															8593.84	1.00555	1.02233	1.0173
8595.77	1.00007	1.00081	1.00402															8595.7	0.99993	1.01194	1.00946
8597.78	0.99805	0.99693	1.0009															8597.75	0.99495	1.0007	1.00146
8599.79	0.994	0.99246	1.00354															8599.73	0.9904	0.99035	0.99329
8601.66	0.98981	0.99172	0.99699															8601.6	0.98668	0.98192	0.98686
8603.5	0.98527	0.98965	0.99376															8603.61	0.98392	0.97476	0.98115
8605.62	0.98027	0.98952	1.00154															8605.55	0.98182	0.96945	0.97714
8607.45	0.97698	0.98804	1.00314															8607.5	0.98056	0.96656	0.97477
8609.61	0.97487	0.98825	0.99443															8609.58	0.97978	0.96561	0.97401
8611.66	0.97366	0.98743	0.99811															8611.56	0.97995	0.96607	0.97376
8613.58	0.97396	0.98837	0.99626															8613.51	0.98003	0.96723	0.97487
8615.77	0.97568	0.98968	1.00127															8615.67	0.98055	0.96852	0.97606
8617.75	0.97766	0.9904	1.00352															8617.69	0.9806	0.96966	0.97717
8619.85	0.9843	0.99654	1.02569															8619.78	0.98113	0.97102	0.97878
8621.87	0.98817	0.99229	1.00037															8621.8	0.98513	0.97186	0.97858
8623.85	0.99196	0.98714	0.99178															8623.79	0.98454	0.97232	0.97975
8625.77	0.9968	0.98856	0.99321															8625.81	0.98471	0.97309	0.97986
8627.73	1.00213	0.99008	0.99503															8627.77	0.98476	0.97396	0.98054
8629.82	1.00755	0.99161	0.99784															8629.72	0.98632	0.97523	0.98157
8631.81	1.01224	0.99302	0.99877															8631.75	0.98824	0.97724	0.98387
8633.7	1.01586	0.99376	0.99677															8633.67	0.98952	0.97984	0.98562
8636.58	1.01996	0.9958	1.00185															8636.55	0.99216	0.98447	0.98925
8639.53	1.02206	0.99758	0.99853															8639.47	0.99553	0.98962	0.99324
8642.6	1.02302	1.00111	1.00127															8642.5	0.99877	0.99477	0.99681
8645.59	1.02327	1.00132	1.00068															8645.53	1.00149	0.99907	1.00037
8648.66	1.02199	1.00321	1.00106															8648.56	1.00332	1.00264	1.00326
8651.74	1.01797	1.00451	1.00106															8651.53	1.00517	1.00567	1.00532
8654.74	1.01082	1.00668	1.00119															8654.78	1.0077	1.00889	1.00738
8657.78	1.00118	1.00677	1.00452															8657.82	1.01032	1.01222	1.01012
8660.86	0.99209	1.00858	0.99965															8660.79	1.01279	1.0159	1.01236
8663.72	0.98622	1.00996	1.00211															8663.69	1.01474	1.02004	1.01536
8666.48	0.98344	1.01006	1.00417															8666.59	1.01561	1.02421	1.01819
8669.57	0.98362	1.00932	1.00338															8669.46	1.0154	1.02718	1.02034
8672.51	0.98584	1.00944	1.00747															8672.33	1.01429	1.0279	1.02038
8675.52	0.98879	1.00895	1.00454															8675.46	1.01259	1.02596	1.01936
8678.51	0.99133	1.0068	1.00655															8678.48	1.01044	1.02214	1.01638
8681.53	0.99258	1.00558	1.00764															8681.57	1.0077	1.01704	1.01271
8684.7	0.99218	1.00351	1.0031															8684.67	1.00486	1.01099	1.00846
8687.8	0.9908	1.00046	1.00116															8687.58	1.00193	1.00549	1.00433
8690.79	0.98996	0.99994	1.00183															8690.72	1.00021	1.00086	1.00107
8693.71	0.99086	1.0009	1.00202															8693.57	0.99914	0.99869	0.99939
8696.63	0.99359	1.00059	1.0011															8696.64	0.99941	0.99861	0.99915
8699.52	0.99742	1.00168	1.00535															8699.46	0.99989	0.99963	1.00018
8702.52	1.00155	1.00014	1.00132															8702.42	0.9986	1.00069	1.00067
8705.52	1.00529	0.99813	0.99962															8705.35	0.99793	1.00042	1.00041
8708.49	1.00887	0.99745	0.99998															8708.46	0.99656	0.99805	0.99834
8711.57	1.01268	0.99577	1.00099															8711.43	0.99498	0.99388	0.99517
8714.62	1.01622	0.99563	0.99747															8714.51	0.99413	0.98915	0.99174
8717.7	1.01894	0.99516	1.00077															8717.63	0.99265	0.98585	0.98938
8720.71	1.02	0.99436	0.99975															8720.57	0.99213	0.98506	0.98917
8723.69	1.01934	0.99436	0.99782															8723.62	0.99259	0.98566	0.98987
8726.6	1.01774	0.99584	0.99921															8726.61	0.99345	0.98654	0.99015
8729.62	1.01526	0.99612	0.99706															8729.52	0.99423	0.98741	0.99067
8732.5	1.01226	0.99614	1.00207															8732.43	0.99531	0.98862	0.99162
8735.48	1.00833	0.99678	1															8735.42	0.99632	0.99013	0.99292
8738.33	1.00305	0.9977	0.99962															8738.44	0.99723	0.992	0.99405
8741.46	0.99617	0.99901	0.99939															8741.4	0.99822	0.99394	0.99542
8744.53	0.99013	0.99947	0.99624															8744.46	0.99917	0.99618	0.99734
8747.6	0.98603	0.99978	0.99759															8747.57	1.0003	0.99849	0.99859
8750.63	0.98443	1.00086	0.99985															8750.6	1.00145	1.00074	1.00076
8753.67	0.98533	1.00212	0.99641															8753.64	1.00279	1.00302	1.0025
8756.71	0.98821	1.00254	0.99683															8756.57	1.00389	1.00519	1.00434
8759.71	0.99204	1.00333	0.99641															8759.57	1.00514	1.00728	1.00561
8762.53	0.99549	1.00343	0.99813															8762.5	1.00604	1.00913	1.00684
8765.51	0.99812	1.00489	0.99944															8765.44	1.00696	1.01077	1.00814
8768.48	0.99926	1.00463	0.99451															8768.38	1.00785	1.01246	1.00931
8771.45	0.99908	1.00446	0.99682															8771.42	1.00845	1.01401	1.01052
8774.47	0.99836	1.00544	0.99834															8774.4	1.00924	1.01507	1.01153
8777.49	0.9978	1.00479	0.99907															8777.42	1.00852	1.01558	1.01195
8780.58	0.99751	1.0044	0.99619															8780.58	1.00797	1.01536	1.0116
8783.64	0.9973	1.00389	1.00108															8783.57	1.00728	1.01438	1.01104
8786.62	0.997	1.00304	0.99977															8786.67	1.00655	1.01246	1.00917
8789.68	0.99666	1.00209	0.9988															8789.58	1.00537	1.00979	1.00711
8792.64	0.99659	1.00282	1.00057															8792.57	1.00494	1.00687	1.00513
8795.56	0.997	1.00136	0.99638															8795.53	1.00439	1.00469	1.00331
8798.48	0.99793	1.00082	0.99563															8798.41	1.00332	1.00294	1.00217
8801.47	0.999	1.00123	1.00008															8801.18	1.00275	1.00186	1.00134
8804.47	0.99972	1.00115	0.9958															8804.33	1.00283	1.00143	1.00099
8807.47	1.00061	1.00246	1.00163															8807.44	1.00283	1.00168	1.00142
8810.4	1.00205	1.00032	0.99962															8810.41	1.00277	1.00221	1.00203
8813.56	1.0042	1.00003	0.99557															8813.53	1.00277	1.00284	1.00235
8816.6	1.00684	1.00069	0.99863															8816.57	1.0032	1.00332	1.00263
8819.68	1.00919	1.00095	0.99464															8819.65	1.00253	1.00353	1.00252
8822.73	1.01055	1.00011	0.99809															8822.67	1.00204	1.00321	1.00246
8825.71	1.01072	0.99936	0.99526															8825.64	1.00146	1.00238	1.00162
8828.61	1.00997	0.99973	0.99645															8828.58	1.00107	1.00112	1.00062
8831.56	1.00875	0.99869	0.99885															8831.45	0.99994	0.99952	0.99961
8834.43	1.00742	0.99741	0.99401															8834.28	0.99929	0.99825	0.99835
8837.37	1.00618	0.99828	0.99535															8837.31	0.99951	0.9973	0.99797
8840.51	1.005	0.99816	0.99822															8840.44	0.99873	0.99677	0.9974
8843.54	1.00392	0.99948	0.9991															8843.39	0.99804	0.9965	0.99736
8846.6	1.00273	0.99879	0.99576															8846.53	0.99767	0.99622	0.99654
8849.67	1.00135	0.99825	0.99931															8849.64	0.99809	0.9958	0.99662
8852.78	0.99998	0.99833	0.9988															8852.71	0.99791	0.99526	0.99616
8855.77	0.99866	0.99826	0.99753															8855.67	0.99811	0.99497	0.99627
8858.74	0.9974	0.9991	0.99714															8858.67	0.99854	0.99509	0.99605
8861.62	0.99644	0.99936	1															8861.59	0.99956	0.99555	0.99649
8864.55	0.99553	1.00222	1.00743															8864.45	1.00081	0.99661	0.99775
8867.45	0.99521	1.00386	1.0085															8867.27	1.00119	0.99749	0.99846
8870.38	0.99554	1.0019	1.00984															8870.35	1.00143	0.99865	0.9994
8873.43	0.99613	1.00218	1.00242															8873.4	1.00189	0.99987	1.00012
8876.32	0.99681	1.00154	1.00164															8876.44	1.00285	1.00136	1.00145
8879.6	0.99701	1.00185	1.00219															8879.5	1.00346	1.003	1.00247
8882.66	0.9966	1.00295	1.00191															8882.55	1.00402	1.00474	1.00395
8885.71	0.99596	1.00451	0.9994															8885.61	1.0043	1.00663	1.00524
8888.73	0.99554	1.00424	1.0051															8888.63	1.00486	1.0084	1.00651
8891.68	0.99531	1.00302	1.00081															8891.61	1.00502	1.00974	1.00773
8894.59	0.99553	1.00318	1.00215															8894.52	1.00516	1.01064	1.00818
8897.46	0.99622	1.00251	1.00148															8897.36	1.00542	1.01103	1.00846
8900.38	0.99704	1.0023	0.99999															8900.27	1.0056	1.0108	1.00819
8903.37	0.99836	1.00083	1.00132															8903.34	1.00492	1.00991	1.00745
8906.4	1.00041	0.9998	1.00405															8906.34	1.00398	1.00842	1.0061
8909.44	1.0028	1.00056	0.9979															8909.41	1.00338	1.00657	1.00475
8912.32	1.00515	1.00149	1.00238															8912.33	1.00239	1.00488	1.00347
8915.51	1.00722	0.99958	0.99856															8915.37	1.00143	1.00338	1.00259
8918.52	1.00818	1.00108	0.99917															8918.41	1.00077	1.0022	1.00143
8921.52	1.00806	0.9997	0.99789															8921.49	1.00023	1.00132	1.00095
8924.53	1.00705	0.99973	1.00237															8924.46	1.00023	1.00071	1.00028
8927.42	1.0056	0.99965	0.99605															8927.24	1.00044	1.00027	0.99994
8930.36	1.00373	0.99906	0.99899															8930.1	0.99972	1	0.99952
8933.26	1.00182	0.99938	0.99946															8933.19	0.99943	0.99975	0.99947
8937.23	0.99986	0.99964	0.99886															8937.2	0.99946	0.99939	0.99908
8941.01	0.99887	0.99968	0.9967															8940.98	0.99903	0.99936	0.99923
8945.1	0.99891	0.99898	0.99872															8945.11	0.99864	0.99911	0.99896
8949.12	0.99962	0.99839	0.998															8949.25	0.99858	0.99891	0.99839
8953.34	1.00008	0.99848	0.99532															8953.38	0.99837	0.99856	0.99784
8957.36	0.99963	0.99812	0.9997															8957.29	0.99784	0.99824	0.99803
8961.32	0.99868	0.99813	0.99816															8961.25	0.9973	0.99788	0.99763
8965.16	0.9976	0.99794	1.00221															8964.94	0.99664	0.99735	0.99702
8969	0.99659	0.99716	0.99971															8968.93	0.99635	0.99652	0.99662
8972.81	0.99608	0.99751	1.00004															8972.94	0.99603	0.99587	0.99592
8976.97	0.99652	0.99729	0.99817															8976.94	0.99578	0.99546	0.99526
8980.91	0.99707	0.99681	0.9996															8980.8	0.99547	0.99529	0.99497
8985.15	0.99763	0.99761	1.00145															8985.12	0.99569	0.99515	0.9951
8989.09	0.998	0.99761	1.00478															8988.94	0.99524	0.99516	0.99477
8993.03	0.99815	0.99874	1.00449															8993.16	0.99557	0.99537	0.9953
8996.94	0.9981	0.99897	1.00642															8997.07	0.99551	0.99564	0.99527
9000.93	0.99834	0.9997	1.00822															9000.67	0.99541	0.99578	0.99546
9004.89	0.99846	0.99866	1.00712															9004.66	0.99553	0.99592	0.99577
9008.92	0.99868	0.99936	1.00955															9008.85	0.99585	0.99628	0.99592
9012.96	0.99884	0.99997	1.00648															9012.74	0.99542	0.99682	0.99608
9017	0.99941	0.9981	1.0063															9016.98	0.99494	0.99725	0.99652
9020.93	1.00025	0.99846	1.00603															9020.87	0.99457	0.99755	0.99676
9024.99	1.00109	0.99847	1.00574															9024.92	0.99467	0.99785	0.99688
9028.92	1.00131	0.9993	1.0074															9029.09	0.9946	0.99758	0.99664
9033.1	1.00093	0.99807	1.00763															9033.07	0.99456	0.99736	0.9967
9036.81	0.99994	0.99704	1.00646															9036.78	0.99409	0.99704	0.99611
9040.91	0.99873	0.99763	1.00918															9040.84	0.994	0.99668	0.99604
9044.94	0.99777	0.99773	1.00631															9044.71	0.99342	0.99633	0.99511
9049.01	0.99704	0.99711	1.00704															9048.75	0.99283	0.99571	0.99499
9053.13	0.99665	0.99661	1.00921															9053.02	0.9929	0.9949	0.99432
9057.17	0.99639	0.99619	1.00754															9056.9	0.99195	0.99425	0.99352
9061.25	0.99598	0.99652	1.00714															9060.99	0.99126	0.99357	0.99278
9065.22	0.99592	0.99557	1.00623															9065.11	0.99096	0.9929	0.99221
9069.04	0.99595	0.99539	1.01003															9069.01	0.99036	0.99235	0.99206
9073.01	0.99571	0.99541	1.00685															9072.87	0.9896	0.99178	0.99113
9076.84	0.99598	0.99582	1.00651															9076.89	0.98912	0.99127	0.99097
9081.02	0.9957	0.99433	1.00636															9080.91	0.98881	0.99076	0.99029
9084.85	0.995	0.99441	1.00539															9084.93	0.98822	0.9901	0.98972
9088.96	0.99391	0.99485	1.00505															9088.85	0.9877	0.98933	0.98942
9092.99	0.99294	0.99444	1.00634															9093.12	0.98687	0.98864	0.98879
9097.23	0.99219	0.99402	1.00945															9097.12	0.98628	0.98825	0.98784
9101.11	0.99183	0.9941	1.0052															9101.12	0.98605	0.98769	0.98735
9105.15	0.99148	0.99273	1.00291															9105.05	0.98544	0.9872	0.9868
9108.96	0.99113	0.99321	1.00558															9108.93	0.98494	0.98656	0.98633
9112.98	0.99082	0.99346	1.00743															9112.87	0.98448	0.9857	0.98587
--	--
--	--
--	--
--	--
--	--
--	--
--	--
--	--
--	--
--	--
--	--

## Sheet: Figure S7
Figure S7A	Ni foil fitting							Figure S7B	AD MoNi fitting							Figure S7C	5Ni1Mo fitting								Figure S7D					Figure S7E					Figure S7F
x-axis	y-axis	y-axis	y-axis	y-axis	fitting window			x-axis	y-axis	y-axis	y-axis	y-axis	fitting window			x-axis	y-axis	y-axis	y-axis	y-axis	fitting window				x-axis	y-axis	z-axis			x-axis	y-axis	z-axis			x-axis	y-axis	z-axis
Radial distance(Å)	k3 lc(k)l (Å-3)	k3 lc(k)l (Å-3)	k3 lc(k)l (Å-3)	k3 lc(k)l (Å-3)				Radial distance(Å)	k3 lc(k)l (Å-3)	k3 lc(k)l (Å-3)	k3 lc(k)l (Å-3)	k3 lc(k)l (Å-3)				Radial distance(Å)	k3 lc(k)l (Å-3)	k3 lc(k)l (Å-3)	k3 lc(k)l (Å-3)	k3 lc(k)l (Å-3)					k (Å-1)	Radial distance(Å)	Intensity(a.u)			k (Å-1)	Radial distance(Å)	Intensity(a.u)			k (Å-1)	Radial distance(Å)	Intensity(a.u)
0	0.79532	0.81325	0	0	0			0	0.08745	0.10473	0	0	0			0	0.10086	0.05578	0	0	0				-14.3	0	0.00583			-14.25	0	0.00114			-14.25	0	0.00192
0.03068	0.78522	0.79207	0.46925	0.42639	0			0.03068	0.09207	0.12103	0	-0.07754	-0.10926			0.03068	0.10696	0.06137	-0.08617	-0.0526	0				-14.3	0.02098	0.01187			-14.25	0.02105	0.00234			-14.25	0.02105	0.0039
0.06136	0.75623	0.73074	0.72668	0.66727	0			0.06136	0.10364	0.15681	0	-0.09671	-0.13952			0.06136	0.12203	0.07445	-0.11895	-0.06981	0				-14.3	0.04196	0.01645			-14.25	0.04211	0.00329			-14.25	0.04211	0.00538
0.09204	0.71249	0.63642	0.65927	0.62413	0			0.09204	0.11773	0.19446	0	-0.03881	-0.06187			0.09204	0.13992	0.08904	-0.0756	-0.03773	0				-14.3	0.06294	0.01949			-14.25	0.06316	0.00399			-14.25	0.06316	0.00631
0.12272	0.66147	0.52361	0.30606	0.33209	0			0.12272	0.13083	0.22428	0	0.06111	0.08327			0.12272	0.15556	0.1011	0.02275	0.02733	0				-14.3	0.08392	0.02149			-14.25	0.08421	0.00457			-14.25	0.08421	0.00684
0.1534	0.61449	0.42068	-0.15896	-0.05576	0			0.1534	0.14121	0.24122	0	0.13565	0.20999			0.1534	0.16572	0.1083	0.12261	0.08827	0				-14.3	0.1049	0.02265			-14.25	0.10526	0.00506			-14.25	0.10526	0.00702
0.18408	0.58589	0.37727	-0.50749	-0.33983	0			0.18408	0.1488	0.2428	0	0.1289	0.23979			0.18408	0.16866	0.10942	0.16832	0.10927	0				-14.3	0.12587	0.02309			-14.25	0.12632	0.00545			-14.25	0.12632	0.0069
0.21476	0.58848	0.43021	-0.56455	-0.36883	0			0.21476	0.15502	0.2289	0	0.03526	0.15139			0.21476	0.16393	0.10418	0.13373	0.07746	0				-14.3	0.14685	0.0229			-14.25	0.14737	0.00571			-14.25	0.14737	0.00656
0.24544	0.62594	0.549	-0.29341	-0.11368	0			0.24544	0.16231	0.20226	0	-0.09235	-0.00348			0.24544	0.15244	0.0934	0.03764	0.01132	0				-14.3	0.16783	0.02215			-14.25	0.16842	0.00577			-14.25	0.16842	0.00609
0.27612	0.69009	0.68445	0.18283	0.31489	0			0.27612	0.17322	0.17059	0	-0.17192	-0.12916			0.27612	0.13675	0.07957	-0.06607	-0.04963	0				-14.3	0.18881	0.02092			-14.25	0.18947	0.0056			-14.25	0.18947	0.00559
0.3068	0.76612	0.80547	0.63532	0.71517	0			0.3068	0.18932	0.15027	0	-0.14327	-0.14402			0.3068	0.12176	0.06809	-0.11843	-0.06805	0				-14.3	0.20979	0.01929			-14.25	0.21053	0.0052			-14.25	0.21053	0.00513
0.33748	0.83894	0.89348	0.83631	0.88894	0			0.33748	0.21041	0.16216	0	-0.00939	-0.03249			0.33748	0.11469	0.06731	-0.08892	-0.03153	0				-14.3	0.23077	0.01739			-14.25	0.23158	0.00462			-14.25	0.23158	0.00472
0.36816	0.89608	0.93672	0.66983	0.73776	0			0.36816	0.23476	0.2068	0	0.15867	0.14082			0.36816	0.1215	0.08086	0.00639	0.0389	0				-14.3	0.25175	0.01534			-14.25	0.25263	0.00393			-14.25	0.25263	0.00433
0.39884	0.9285	0.92833	0.19309	0.31498	0			0.39884	0.25996	0.26606	0	0.25938	0.26597			0.39884	0.14113	0.1028	0.11254	0.09998	0				-14.3	0.27273	0.01327			-14.25	0.27368	0.00324			-14.25	0.27368	0.00391
0.42951	0.93092	0.86636	-0.38344	-0.19396	0			0.42951	0.28358	0.32419	0	0.22088	0.25247			0.42951	0.16709	0.12586	0.16567	0.11117	0				-14.3	0.29371	0.0113			-14.25	0.29474	0.00269			-14.25	0.29474	0.00342
0.46019	0.9026	0.75493	-0.79189	-0.55676	0			0.46019	0.30367	0.37058	0	0.04823	0.08654			0.46019	0.19286	0.14493	0.1288	0.05918	0				-14.3	0.31469	0.00952			-14.25	0.31579	0.00237			-14.25	0.31579	0.00285
0.49087	0.84852	0.60801	-0.83598	-0.60674	0			0.49087	0.31895	0.39769	0	-0.17214	-0.15469			0.49087	0.2137	0.15651	0.0136	-0.03273	0				-14.3	0.33566	0.00795			-14.25	0.33684	0.00224			-14.25	0.33684	0.00224
0.52155	0.78137	0.46193	-0.49166	-0.32873	0			0.52155	0.32892	0.40038	0	-0.31712	-0.3433			0.52155	0.22646	0.15819	-0.12442	-0.11672	0				-14.3	0.35664	0.0066			-14.25	0.3579	0.00219			-14.25	0.3579	0.00162
0.55223	0.72343	0.40393	0.07206	0.12562	0			0.55223	0.33389	0.37619	0	-0.29745	-0.37418			0.55223	0.22929	0.14861	-0.21523	-0.1476	0				-14.3	0.37762	0.00541			-14.25	0.37895	0.0021			-14.25	0.37895	0.00108
0.58291	0.70389	0.51244	0.56745	0.50484	0			0.58291	0.33501	0.32647	0	-0.11371	-0.23008			0.58291	0.22161	0.1278	-0.21243	-0.10982	0				-14.3	0.3986	0.00435			-14.25	0.4	0.00191			-14.25	0.4	0.000677947
0.61359	0.74388	0.7224	0.72657	0.57864	0			0.61359	0.33411	0.25992	0	0.13709	0.00178			0.61359	0.20415	0.09807	-0.11911	-0.02829	0				-14.3	0.41958	0.00339			-14.25	0.42105	0.00163			-14.25	0.42105	0.000481099
0.64427	0.83878	0.95365	0.4388	0.25573	0			0.64427	0.33352	0.20409	0	0.31196	0.17481			0.64427	0.17923	0.06846	0.01322	0.04439	0				-14.3	0.44056	0.00253			-14.25	0.44211	0.00129			-14.25	0.44211	0.000453739
0.67495	0.96321	1.16356	-0.1819	-0.36057	0			0.67495	0.33568	0.21664	0	0.30368	0.16739			0.67495	0.15131	0.06681	0.11261	0.05795	0				-14.3	0.46154	0.00179			-14.25	0.46316	0.000933375			-14.25	0.46316	0.000444734
0.70563	1.08857	1.32541	-0.83901	-1.01098	0			0.70563	0.34255	0.31107	0	0.10737	-0.04092			0.70563	0.12784	0.10559	0.12655	-0.00494	0				-14.3	0.48252	0.00118			-14.25	0.48421	0.000626494			-14.25	0.48421	0.000377856
0.73631	1.19215	1.4196	-1.19159	-1.39971	0			0.73631	0.35513	0.44095	0	-0.16895	-0.34717			0.73631	0.11852	0.15917	0.05163	-0.11544	0				-14.3	0.5035	0.000747905			-14.25	0.50526	0.000474772			-14.25	0.50526	0.000249957
0.76699	1.25926	1.43199	-1.02582	-1.33965	0			0.76699	0.37332	0.57417	0	-0.36039	-0.57417			0.76699	0.12782	0.21315	-0.0639	-0.21164	0				-14.3	0.52448	0.000537858			-14.25	0.52632	0.00054968			-14.25	0.52632	9.13929e-05
0.79767	1.28448	1.35415	-0.37529	-0.85141	0			0.79767	0.39624	0.69183	0	-0.33982	-0.5674			0.79767	0.14902	0.26018	-0.1468	-0.23197	0				-14.3	0.54546	0.000513795			-14.25	0.54737	0.000734374			-14.25	0.54737	0.000132765
0.82835	1.27377	1.18444	0.47483	-0.16322	0			0.82835	0.42296	0.77983	0	-0.09798	-0.28684			0.82835	0.17231	0.29481	-0.14088	-0.15081	0				-14.3	0.56643	0.000542035			-14.25	0.56842	0.000930288			-14.25	0.56842	0.00030943
0.85903	1.24751	0.92997	1.11107	0.39472	0			0.85903	0.45314	0.82685	0	0.23972	0.1603			0.85903	0.19137	0.31264	-0.04079	0.00411	0				-14.3	0.58741	0.000546881			-14.25	0.58947	0.00111			-14.25	0.58947	0.000470506
0.88971	1.24114	0.61392	1.18973	0.55408	0			0.88971	0.48748	0.8244	0	0.47507	0.56904			0.88971	0.20401	0.3104	0.10147	0.16388	0				-14.3	0.60839	0.000519944			-14.25	0.61053	0.00125			-14.25	0.61053	0.000601341
0.92039	1.29556	0.3336	0.61545	0.24992	0			0.92039	0.52771	0.76746	0	0.44804	0.74556			0.92039	0.21188	0.28617	0.20273	0.2547	0				-14.3	0.62937	0.000476626			-14.25	0.63158	0.00137			-14.25	0.63158	0.000697329
0.95107	1.43331	0.45639	-0.39135	-0.33426	0			0.95107	0.57595	0.65532	0	0.13604	0.61676			0.95107	0.22061	0.23966	0.19415	0.23902	0				-14.3	0.65035	0.000436315			-14.25	0.65263	0.00144			-14.25	0.65263	0.000758797
0.98175	1.64184	0.85398	-1.37991	-0.84803	0			0.98175	0.63363	0.49313	0	-0.31764	0.2774			0.98175	0.23861	0.17247	0.06191	0.13811	0				-14.3	0.67133	0.000412804			-14.25	0.67368	0.00147			-14.25	0.67368	0.000789017
1.01243	1.88265	1.27415	-1.87489	-0.94807	60			1.01243	0.70032	0.29869	30	-0.66918	-0.05663			1.01243	0.27285	0.08905	-0.13971	0.02193	12				-14.3	0.69231	0.000409098			-14.25	0.69474	0.00147			-14.25	0.69474	0.000792739
1.04311	2.10919	1.64944	-1.60662	-0.48065	60			1.04311	0.77293	0.17022	30	-0.7037	-0.168			1.04311	0.32436	0.03227	-0.31137	-0.02967	12				-14.3	0.71329	0.00041904			-14.25	0.71579	0.00143			-14.25	0.71579	0.000775166
1.07379	2.27666	1.93857	-0.65128	0.42239	60			1.07379	0.84557	0.32871	30	-0.36015	0.03355			1.07379	0.38828	0.12335	-0.35721	0.02622	12				-14.3	0.73427	0.000433943			-14.25	0.73684	0.00136			-14.25	0.73684	0.000741344
1.10447	2.34549	2.10732	0.59493	1.39103	60			1.10447	0.91001	0.58231	30	0.22044	0.4481			1.10447	0.45705	0.22615	-0.23392	0.16743	12				-14.3	0.75525	0.000447272			-14.25	0.7579	0.00127			-14.25	0.7579	0.00069587
1.13515	2.28299	2.12761	1.60366	1.99391	60			1.13515	0.95647	0.83137	30	0.75706	0.82912			1.13515	0.52263	0.32056	0.02528	0.31484	12				-14.3	0.77622	0.000455405			-14.25	0.77895	0.00118			-14.25	0.77895	0.000642783
1.16583	2.0651	1.979	1.97695	1.96156	60			1.16583	0.97462	1.04432	30	0.97462	0.91685			1.16583	0.57756	0.39726	0.32493	0.37472	12				-14.3	0.7972	0.000456735			-14.25	0.8	0.00107			-14.25	0.8	0.000585537
1.19651	1.67882	1.65051	1.65341	1.34193	60			1.19651	0.95481	1.19796	30	0.7572	0.59108			1.19651	0.61553	0.44792	0.5526	0.29298	12				-14.3	0.81818	0.000450768			-14.25	0.82105	0.000970261			-14.25	0.82105	0.000527009
1.22718	1.12753	1.14241	0.94774	0.50015	60			1.22718	0.8898	1.27301	30	0.22211	-0.04387			1.22718	0.63195	0.46534	0.63167	0.09089	12				-14.3	0.83916	0.000437631			-14.25	0.84211	0.00087214			-14.25	0.84211	0.000469498
1.25786	0.47583	0.46891	0.39314	-0.05115	60			1.25786	0.77766	1.25487	30	-0.33327	-0.6971			1.25786	0.62469	0.44409	0.55399	-0.14022	12				-14.3	0.86014	0.000417873			-14.25	0.86316	0.000780628			-14.25	0.86316	0.000414733
1.28854	0.62407	0.36312	0.45676	0.0837	60			1.28854	0.629	1.13554	30	-0.59103	-1.04115			1.28854	0.59527	0.38107	0.37619	-0.28574	12				-14.3	0.88112	0.000392389			-14.25	0.88421	0.000696552			-14.25	0.88421	0.000363894
1.31922	1.55107	1.28403	1.2698	0.95479	60			1.31922	0.49032	0.91727	30	-0.39582	-0.89786			1.31922	0.5506	0.27631	0.18276	-0.2725	12				-14.3	0.9021	0.000362345			-14.25	0.90526	0.000619853			-14.25	0.90526	0.000317656
1.3499	2.58205	2.26691	2.51624	2.1977	60			1.3499	0.48732	0.62583	30	0.14146	-0.35654			1.3499	0.50573	0.13599	0.03755	-0.116	12				-14.3	0.92308	0.000329085			-14.25	0.92632	0.000549992			-14.25	0.92632	0.000276261
1.38058	3.62402	3.25083	3.55106	3.17469	60			1.38058	0.69845	0.40006	30	0.68488	0.24957			1.38058	0.48507	0.0799	-0.04896	0.07894	12				-14.3	0.94406	0.000294011			-14.25	0.94737	0.000486267			-14.25	0.94737	0.00023961
1.41126	4.60758	4.17209	3.70329	3.27089	60			1.41126	1.03247	0.61173	30	0.84782	0.50855			1.41126	0.51351	0.2701	-0.11877	0.1686	12				-14.3	0.96504	0.000258464			-14.25	0.96842	0.000428015			-14.25	0.96842	0.000207373
1.44194	5.46458	4.9655	2.61782	2.20372	60			1.44194	1.40958	1.0969	30	0.41173	0.15655			1.44194	0.59639	0.48885	-0.23325	0.04815	12				-14.3	0.98601	0.000223636			-14.25	0.98947	0.000374712			-14.25	0.98947	0.000179095
1.47262	6.13129	5.56994	0.45837	0.18451	60			1.47262	1.78261	1.64018	30	-0.53209	-0.75631			1.47262	0.71681	0.70969	-0.42848	-0.2846	12				-14.3	1.00699	0.000190505			-14.25	1.01053	0.000325988			-14.25	1.01053	0.000154282
1.5033	6.55603	5.93668	-2.14667	-2.16493	60			1.5033	2.11328	2.16909	30	-1.60492	-1.85949			1.5033	0.85232	0.91617	-0.6862	-0.71663	12				-14.3	1.02797	0.000159803			-14.25	1.03158	0.0002816			-14.25	1.03158	0.000132473
1.53398	6.7116	6.04245	-4.40507	-4.11582	60			1.53398	2.36549	2.63344	30	-2.32762	-2.63257			1.53398	0.98492	1.09235	-0.93833	-1.06937	12				-14.3	1.04895	0.000132019			-14.25	1.05263	0.00024139			-14.25	1.05263	0.000113269
1.56466	6.61655	5.91292	-5.76384	-5.21014	60			1.56466	2.50574	2.98847	30	-2.37781	-2.67178			1.56466	1.10313	1.22361	-1.10273	-1.18779	12				-14.3	1.06993	0.000107418			-14.25	1.07368	0.000205238			-14.25	1.07368	9.63469e-05
1.59534	6.37323	5.66632	-6.19968	-5.51009	60			1.59534	2.50722	3.19535	30	-1.7732	-1.9102			1.59534	1.20309	1.29881	-1.12765	-1.02138	12				-14.3	1.09091	8.60738e-05			-14.25	1.09474	0.000173021			-14.25	1.09474	8.14533e-05
1.62602	6.22461	5.57661	-6.22036	-5.5628	60			1.62602	2.35954	3.22653	30	-0.86625	-0.66271			1.62602	1.29077	1.3138	-1.01566	-0.65024	12				-14.3	1.11189	6.7909e-05			-14.25	1.11579	0.000144595			-14.25	1.11579	6.83882e-05
1.6567	6.56653	6.06281	-6.5394	-6.05983	60			1.6567	2.09411	3.07727	30	-0.13378	0.54549			1.6567	1.38475	1.27807	-0.80918	-0.23658	12				-14.3	1.13287	5.27337e-05			-14.25	1.13684	0.000119775			-14.25	1.13684	5.69879e-05
1.68738	7.7563	7.43493	-7.56324	-7.33689	60			1.68738	1.8538	2.79253	30	0.13481	1.28708			1.68738	1.51642	1.22689	-0.54422	0.0765	12				-14.3	1.15385	4.02832e-05			-14.25	1.1579	9.83405e-05			-14.25	1.1579	4.71098e-05
1.71806	9.85329	9.67483	-8.95646	-8.97208	60			1.71806	1.98202	2.53042	30	0.07236	1.50939			1.71806	1.72305	1.236	-0.20252	0.26336	12				-14.3	1.17483	3.02501e-05			-14.25	1.17895	8.00326e-05			-14.25	1.17895	3.86217e-05
1.74874	12.6865	12.5902	-9.55446	-9.73493	60			1.74874	2.75284	2.63081	30	0.23158	1.60804			1.74874	2.03396	1.40497	0.29994	0.44991	12				-14.3	1.1958	2.231e-05			-14.25	1.2	6.45681e-05			-14.25	1.2	3.13953e-05
1.77942	16.0456	15.9857	-7.75426	-7.99968	60			1.77942	4.06374	3.39679	30	1.29921	2.21962			1.77942	2.46036	1.78403	1.06575	0.85042	12				-14.3	1.21678	1.61422e-05			-14.25	1.22105	5.16482e-05			-14.25	1.22105	2.53036e-05
1.8101	19.7449	19.6946	-2.2861	-2.51633	60			1.8101	5.7503	4.77255	30	3.63764	3.80663			1.8101	2.9962	2.34919	2.12178	1.62578	12				-14.3	1.23776	1.1444e-05			-14.25	1.24211	4.09707e-05			-14.25	1.24211	2.02207e-05
1.84078	23.62	23.5667	6.94708	6.77016	60			1.84078	7.71103	6.57072	30	6.88669	6.24054			1.84078	3.62482	3.05256	3.32416	2.73126	12				-14.3	1.25874	7.9404e-06			-14.25	1.26316	3.22394e-05			-14.25	1.26316	1.60233e-05
1.87146	27.5187	27.4597	18.369	18.246	60			1.87146	9.87144	8.65304	30	9.87022	8.62744			1.87146	4.32433	3.85069	4.32418	3.84126	12				-14.3	1.27972	5.38967e-06			-14.25	1.28421	2.51728e-05			-14.25	1.28421	1.25928e-05
1.90214	31.2969	31.2362	28.8854	28.8018	60			1.90214	12.1618	10.9185	30	10.9345	9.53274			1.90214	5.07015	4.70602	4.63966	4.41367	12				-14.3	1.3007	3.58578e-06			-14.25	1.30526	1.95101e-05			-14.25	1.30526	9.81768e-06
1.93282	34.8192	34.7651	34.7589	34.7077	60			1.93282	14.51	13.2791	30	8.63995	7.57543			1.93282	5.83629	5.58391	3.83003	3.894	12				-14.3	1.32168	2.35783e-06			-14.25	1.32632	1.50158e-05			-14.25	1.32632	7.59505e-06
1.9635	37.962	37.9245	32.9479	32.9369	60			1.9635	16.8406	15.6509	30	2.53136	2.16304			1.9635	6.59606	6.45119	1.71657	1.98655	12				-14.3	1.34266	1.5663e-06			-14.25	1.34737	1.14812e-05			-14.25	1.34737	5.83212e-06
1.99418	40.6168	40.6059	22.4114	22.4517	60			1.99418	19.0766	17.9513	30	-6.37737	-5.97452			1.99418	7.32281	7.27596	-1.44858	-1.12753	12				-14.3	1.36364	1.09381e-06			-14.25	1.36842	8.72521e-06			-14.25	1.36842	4.44682e-06
2.02485	42.6945	42.7181	4.83173	4.91665	60			2.02485	21.1416	20.1009	30	-15.6868	-14.752			2.02485	7.99082	8.02824	-4.95804	-4.74023	12				-14.3	1.38462	8.32868e-07			-14.25	1.38947	6.59367e-06			-14.25	1.38947	3.36795e-06
2.05553	44.128	44.1903	-15.6105	-15.5186	60			2.05553	22.9632	22.0249	30	-22.3209	-21.3024			2.05553	8.5761	8.68085	-7.81337	-7.78846	12				-14.3	1.40559	6.87091e-07			-14.25	1.41053	4.95737e-06			-14.25	1.41053	2.53482e-06
2.08621	44.8749	44.9752	-33.4172	-33.3798	60			2.08621	24.476	23.6567	30	-23.6369	-22.9946			2.08621	9.05736	9.21038	-9.04276	-9.20649	12				-14.3	1.42657	5.89401e-07			-14.25	1.43158	3.70982e-06			-14.25	1.43158	1.89657e-06
2.11689	44.9188	45.0507	-43.5323	-43.6067	60			2.11689	25.6248	24.9398	30	-18.5054	-18.5081			2.11689	9.41676	9.5981	-8.06269	-8.33175	12				-14.3	1.44755	5.07413e-07			-14.25	1.45263	2.76451e-06			-14.25	1.45263	1.41125e-06
2.14757	44.2693	44.4204	-43.047	-43.2529	60			2.14757	26.3673	25.8305	30	-7.89991	-8.51075			2.14757	9.6407	9.83075	-4.93966	-5.1995	12				-14.3	1.46853	4.30845e-07			-14.25	1.47368	2.05217e-06			-14.25	1.47368	1.04477e-06
2.17825	42.9607	43.1132	-32.2109	-32.5125	60			2.17825	26.6759	26.3	30	5.28945	4.38452			2.17825	9.7203	9.90097	-0.43384	-0.59432	12				-14.3	1.48951	3.58722e-07			-14.25	1.49474	1.51799e-06			-14.25	1.49474	7.69793e-07
2.20893	41.0497	41.1818	-14.3572	-14.6761	60			2.20893	26.5394	26.3347	30	17.192	16.4245			2.20893	9.65183	9.80762	4.21308	4.18035	12				-14.3	1.51049	2.92636e-07			-14.25	1.51579	1.11912e-06			-14.25	1.51579	5.64672e-07
2.23961	38.6123	38.6996	5.23593	4.97911	60			2.23961	25.9634	25.9375	30	24.3001	24.0028			2.23961	9.43679	9.55572	7.68106	7.73854	12				-14.3	1.53147	2.34139e-07			-14.25	1.53684	8.22419e-07			-14.25	1.53684	4.12481e-07
2.27029	35.7391	35.7576	21.123	20.9588	60			2.27029	24.9701	25.127	30	24.6987	24.9376			2.27029	9.08183	9.15609	9.01872	9.09012	12				-14.3	1.55245	1.84016e-07			-14.25	1.5579	6.02465e-07			-14.25	1.5579	3.00114e-07
2.30097	32.531	32.4595	29.446	29.3286	60			2.30097	23.5971	23.9365	30	18.6961	19.2361			2.30097	8.59843	8.62475	7.96372	7.9764	12				-14.3	1.57343	1.42277e-07			-14.25	1.57895	4.39919e-07			-14.25	1.57895	2.17524e-07
2.33165	29.094	28.9177	29.035	28.8584	60			2.33165	21.8957	22.4124	30	8.6192	9.04343			2.33165	8.00237	7.98213	5.01242	4.93389	12				-14.3	1.59441	1.08371e-07			-14.25	1.6	3.2016e-07			-14.25	1.6	1.57076e-07
2.36233	25.5341	25.2477	21.4979	21.1564	60			2.36233	19.9282	20.6118	30	-2.12427	-2.19388			2.36233	7.31294	7.25197	1.21445	1.06691	12				-14.3	1.61539	8.14167e-08			-14.25	1.62105	2.3219e-07			-14.25	1.62105	1.13007e-07
2.39301	21.9525	21.5635	10.3467	9.81256	60			2.39301	17.7646	18.5998	30	-10.3175	-11.0072			2.39301	6.55212	6.46023	-2.22285	-2.3739	12				-14.3	1.63636	6.03931e-08			-14.25	1.64211	1.67773e-07			-14.25	1.64211	8.10025e-08
2.42369	18.4417	17.9731	-0.43326	-1.05687	60			2.42369	15.4792	16.4463	30	-14.0271	-15.1145			2.42369	5.74352	5.63389	-4.36115	-4.43615	12				-14.3	1.65734	4.4271e-08			-14.25	1.66316	1.20758e-07			-14.25	1.66316	5.78451e-08
2.45437	15.082	14.5747	-7.78818	-8.27491	60			2.45437	13.1473	14.2232	30	-13.1058	-14.0954			2.45437	4.91135	4.7997	-4.824	-4.76171	12				-14.3	1.67832	3.20952e-08			-14.25	1.68421	8.65643e-08			-14.25	1.68421	4.11513e-08
2.48505	11.9395	11.4542	-10.4598	-10.5372	60			2.48505	10.8411	12.0012	30	-8.96534	-9.31078			2.48505	4.07932	3.98316	-3.85278	-3.63232	12				-14.3	1.6993	2.3027e-08			-14.25	1.70526	6.17894e-08			-14.25	1.70526	2.91618e-08
2.51573	9.06455	8.68438	-9.06054	-8.52845	60			2.51573	8.62649	9.84707	30	-3.79054	-3.16281			2.51573	3.26967	3.20761	-2.12493	-1.77093	12				-14.3	1.72028	1.63591e-08			-14.25	1.72632	4.3911e-08			-14.25	1.72632	2.05837e-08
2.54641	6.49258	6.32719	-5.44873	-4.28341	60			2.54641	6.56045	7.82216	30	0.41974	1.94827			2.54641	2.50224	2.49364	-0.43014	-0.00288	12				-14.3	1.74126	1.1514e-08			-14.25	1.74737	3.10643e-08			-14.25	1.74737	1.44702e-08
2.57709	4.2461	4.44107	-1.75617	-0.14532	60			2.57709	4.68872	5.98128	30	2.57212	4.52179			2.57709	1.79372	1.85914	0.64969	1.07211	12				-14.3	1.76224	8.03214e-09			-14.25	1.76842	2.18745e-08			-14.25	1.76842	1.01306e-08
2.60777	2.34418	3.09367	0.4916	2.2104	60			2.60777	3.04474	4.37472	30	2.69641	4.36557			2.60777	1.15721	1.32046	0.92707	1.26668	12				-14.3	1.78322	5.55586e-09			-14.25	1.78947	1.53312e-08			-14.25	1.78947	7.06287e-09
2.63845	0.88203	2.34756	0.82827	2.30483	60			2.63845	1.65104	3.0553	30	1.65091	2.41306			2.63845	0.60236	0.89616	0.6018	0.79458	12				-14.3	1.8042	3.81194e-09			-14.25	1.81053	1.06944e-08			-14.25	1.81053	4.9033e-09
2.66913	0.89757	2.13069	-0.23044	0.79079	60			2.66913	0.5421	2.0953	30	0.53098	0.10755			2.66913	0.14493	0.61436	0.09035	0.0955	12				-14.3	1.82518	2.59518e-09			-14.25	1.83158	7.42463e-09			-14.25	1.83158	3.38956e-09
2.69981	1.8029	2.17082	-1.65696	-1.0821	60			2.69981	0.49561	1.59095	30	0.0978	-1.32189			2.69981	0.26931	0.50306	-0.21078	-0.40454	12				-14.3	1.84615	1.7537e-09			-14.25	1.85263	5.13026e-09			-14.25	1.85263	2.33314e-09
2.73049	2.54601	2.23262	-2.49356	-2.16624	60			2.73049	1.13327	1.52861	30	0.48726	-1.36263			2.73049	0.56765	0.5215	-0.11218	-0.48256	12				-14.3	1.86713	1.17668e-09			-14.25	1.87368	3.52827e-09			-14.25	1.87368	1.59911e-09
2.76117	3.0778	2.22872	-2.26741	-1.94384	60			2.76117	1.59734	1.67293	30	1.28701	-0.30999			2.76117	0.79291	0.57612	0.30971	-0.1814	12				-14.3	1.88811	7.84186e-10			-14.25	1.89474	2.41526e-09			-14.25	1.89474	1.09135e-09
[truncated: 246,442+ more rows]

## Sheet: Figure S8
Figure S8A	CH4 (%)	H2 (%)	CO (%)			Figure S8B	CH4 (%)	H2 (%)	CO (%)	CO2 (%)
[truncated: 78 more rows]

[truncated: 14 more sheets: Figure S9, Figure S10, Figure S11, Figure S12, Figure S13, Figure S14, Figure S15, Figure S16, Figure S17, Figure S18, Figure S19, Figure S20, Figure S21, Figure S23]
